# Supplementary material for: An interhemispheric neural circuit allowing binocular integration in the optic tectum
Source: Nat Commun. 2019 Nov 29;10:5471. doi: 10.1038/s41467-019-13484-9 (PMC6884480; doi:10.1038/s41467-019-13484-9)
Supplement: Supplementary file 7 — Source Data [file 41467_2019_13484_MOESM7_ESM.xlsx]

## Sheet: Figure1b
Figure 1b: Average fluorescence modulations of all voxels in each of 6 anatomically identified zones during visual stimulation with moving bars
			contralateral							ipsilateral
			1. superficial np		2. deep np		3. SPV			4. SPV		5. deep np		6. superfical np
	frame	time in s	deltaF/F0	95% ci +/-	deltaF/F0	95% ci +/-	deltaF/F0	95% ci +/-		deltaF/F0	95% ci +/-	deltaF/F0	95% ci +/-	deltaF/F0	95% ci +/-
Stimulus interval	1	0.25	0	0	8.23502e-05	0.000156019	0.000280073	0.000530621		0.00578478	0.00385873	0.00294196	0.00313675	0.00224415	0.00300081
	2	0.5	0.0437029	0.0224577	0.0265117	0.0151017	0.0158386	0.00788957		0.00561195	0.00316623	0.00398518	0.00249769	0.00325304	0.00283742
	3	0.75	0.0863796	0.0436515	0.0518468	0.028951	0.0316999	0.0158567		0.00533491	0.0025549	0.00509026	0.00282097	0.00428483	0.00336867
	4	1	0.119499	0.0587602	0.0712821	0.0376545	0.0465817	0.022459		0.00488351	0.00206485	0.00619303	0.00337409	0.00540779	0.0039007
	5	1.25	0.142513	0.0677838	0.0822784	0.0413954	0.058009	0.0270565		0.00409906	0.00170324	0.0070163	0.0036516	0.00682365	0.00404964
	6	1.5	0.154358	0.0712194	0.0853518	0.0404401	0.0653582	0.0292546		0.00335556	0.00170203	0.00780645	0.0036836	0.0085696	0.00390398
	7	1.75	0.155904	0.0697875	0.081912	0.0361238	0.0688533	0.0291789		0.00272724	0.00178417	0.00895969	0.00367208	0.0108634	0.00372754
	8	2	0.153955	0.0669655	0.0767703	0.031747	0.070517	0.0284365		0.00252263	0.00169214	0.0106426	0.00369471	0.013864	0.00357549
	9	2.25	0.152463	0.0646017	0.0737382	0.0287312	0.0730474	0.0281659		0.00293404	0.00146912	0.0136174	0.00411279	0.0174847	0.00456059
	10	2.5	0.152081	0.0633983	0.0729676	0.027127	0.0759762	0.0290429		0.00377667	0.00159039	0.0177695	0.00529562	0.0217241	0.00659311
	11	2.75	0.153032	0.0628291	0.073804	0.0263159	0.0789531	0.0305676		0.00524306	0.00253586	0.0230512	0.00756361	0.0266563	0.00946654
	12	3	0.154998	0.0615695	0.075541	0.0254919	0.0820171	0.0317221		0.00713136	0.00357137	0.0295729	0.0109182	0.0323197	0.0133785
	13	3.25	0.15768	0.0587622	0.0775284	0.0244654	0.0857224	0.0319877		0.0097678	0.00445119	0.0362338	0.0148616	0.0380702	0.0176917
	14	3.5	0.160361	0.0541919	0.0789974	0.0229572	0.0898461	0.0312835		0.0128227	0.00545097	0.0418774	0.0185161	0.0429726	0.0216349
	15	3.75	0.160505	0.0486626	0.0791037	0.0211867	0.0933506	0.0301975		0.015556	0.00653229	0.0457314	0.0213123	0.0460538	0.0243577
	16	4	0.155427	0.0428708	0.0772234	0.019429	0.0947047	0.0295389		0.0178378	0.00765081	0.0468978	0.0221723	0.0465992	0.0251377
	17	4.25	0.142832	0.0370753	0.0724835	0.0177568	0.0921051	0.0284997		0.0187034	0.0084575	0.0451678	0.0212173	0.0447898	0.0243028
Interstimulus-Interval	18	4.5	0.123201	0.0304738	0.0647338	0.0159236	0.0851286	0.0264971		0.018472	0.00862366	0.041504	0.0192833	0.0413152	0.022471
	19	4.75	0.100445	0.0232105	0.0558826	0.0139458	0.0756856	0.0241141		0.0178294	0.00825852	0.0367422	0.0166656	0.0372767	0.0198868
	20	5	0.0786523	0.0162425	0.0467922	0.0114113	0.0655819	0.0210121		0.0168987	0.00770944	0.0323941	0.0143406	0.0329525	0.0172609
	21	5.25	0.0579524	0.00942764	0.0370905	0.00911449	0.0537275	0.0170137		0.0159948	0.00705274	0.0277494	0.0123999	0.0281946	0.0145528
	22	5.5	0.0449051	0.00673808	0.0308354	0.00745381	0.0445416	0.0138269		0.015285	0.00663611	0.0242219	0.0110168	0.0242951	0.0123476
	23	5.75	0.0359796	0.00594165	0.0260721	0.00665246	0.0369979	0.011195		0.0143108	0.00627861	0.0214817	0.0101319	0.0210496	0.0108306
	24	6	0.029298	0.00560632	0.0222326	0.00644864	0.0303987	0.00925569		0.0131754	0.00576086	0.0191051	0.00951022	0.0182298	0.00948029
	25	6.25	0.0241411	0.00491746	0.0187522	0.0063266	0.0252348	0.00786608		0.0122297	0.00534727	0.0173009	0.00915788	0.0153534	0.00823764
	26	6.5	0.0195695	0.00390909	0.0153429	0.00564956	0.0210732	0.00666296		0.0111172	0.00522801	0.0155469	0.00872896	0.0127116	0.00672633
	27	6.75	0.0150808	0.00278353	0.0118755	0.00439721	0.0173199	0.00573314		0.0103501	0.00526398	0.0137356	0.00781124	0.0103512	0.00510232
	28	7	0.0110596	0.00267403	0.00868374	0.0031483	0.0141314	0.00482645		0.00970105	0.00525952	0.0116723	0.00637632	0.0085707	0.00430254
	29	7.25	0.00843657	0.00286483	0.00646464	0.00313494	0.011496	0.00399395		0.00909692	0.00505467	0.0104389	0.00562717	0.00748131	0.00345074
	30	7.5	0.00677004	0.00300554	0.00557537	0.0028286	0.00947435	0.00330895		0.00898319	0.00489283	0.00965999	0.00484203	0.00675848	0.00305652
	31	7.75	0.00614835	0.00276711	0.00535622	0.00201451	0.00799937	0.00255034		0.008788	0.00469094	0.00904118	0.0040664	0.00672495	0.00328952
	32	8	0.00636816	0.00256366	0.00536266	0.00158507	0.00697739	0.00206057		0.00871542	0.0046643	0.00864018	0.00354557	0.00740245	0.0041043
	33	8.25	0.00661174	0.00283241	0.00510098	0.00199675	0.0060245	0.00204163		0.0086353	0.00472344	0.0080406	0.00339168	0.0077932	0.0044925
	34	8.5	0.00672874	0.00311278	0.00484113	0.00239854	0.00555221	0.00217208		0.00834185	0.00468091	0.00730754	0.0031297	0.00793912	0.00461861
	35	8.75	0.00637226	0.00327455	0.00428545	0.00245874	0.00543311	0.00222879		0.00840114	0.0046724	0.00650975	0.00269888	0.00749157	0.00420071
	36	9	0.00529059	0.00304535	0.00340898	0.00224401	0.00565087	0.00208957		0.0083019	0.00459712	0.00554609	0.00206294	0.00632119	0.00345436
	37	9.25	0.00421402	0.00244108	0.00276246	0.00173086	0.0059885	0.00248995		0.00809497	0.00469348	0.00456474	0.00205787	0.00498142	0.00301096
	38	9.5	0.00302181	0.00236632	0.00193085	0.00141045	0.00549475	0.00308429		0.00793061	0.00469918	0.00372378	0.00219881	0.00371093	0.00251588
	39	9.75	0.00190438	0.0024398	0.00111537	0.00134592	0.00427307	0.00343196		0.00749896	0.00459896	0.00279729	0.00201046	0.0026768	0.00191067
	40	10	0.00274066	0.00239965	0.00108538	0.00154522	0.00226215	0.00292225		0.00680409	0.00440246	0.00208074	0.00160418	0.00215071	0.00125446
Stimulus interval	41	10.25	0.00963129	0.00629613	0.0047534	0.00216257	0.00138281	0.00152266		0.00607696	0.00399569	0.00191181	0.00185312	0.00199455	0.00156037
	42	10.5	0.0273037	0.016863	0.0160566	0.00570192	0.00448372	0.00157958		0.00524309	0.00354031	0.00225147	0.00240331	0.00207082	0.00216913
	43	10.75	0.0575767	0.0328131	0.0364744	0.012644	0.0131259	0.00445255		0.00454614	0.00299113	0.00363443	0.00280298	0.00268116	0.00229845
	44	11	0.0966677	0.0511104	0.0644025	0.0217381	0.0280987	0.00894614		0.00379985	0.00247588	0.00596749	0.00298199	0.0035772	0.002202
	45	11.25	0.13504	0.0670705	0.0926785	0.0301872	0.046602	0.0141508		0.00346603	0.00202947	0.00885569	0.00316058	0.00503834	0.00231581
	46	11.5	0.163582	0.0766934	0.11344	0.0362509	0.0644744	0.0194123		0.00343497	0.00180844	0.0118197	0.00353538	0.00715682	0.00272942
	47	11.75	0.178809	0.0790372	0.123187	0.0392582	0.0787174	0.0240258		0.00341854	0.00155008	0.0145441	0.00409231	0.00940315	0.00336139
	48	12	0.183534	0.0763692	0.123402	0.0398211	0.0880612	0.0277669		0.00356322	0.00148683	0.0171296	0.00519488	0.0120099	0.00442808
	49	12.25	0.183646	0.0720589	0.11912	0.0391198	0.0940844	0.0306733		0.00372792	0.00189789	0.0200764	0.00709824	0.0150392	0.00617786
	50	12.5	0.183883	0.0692334	0.114985	0.0375654	0.0987282	0.032875		0.00479821	0.00266655	0.023706	0.00967519	0.0183948	0.00878253
	51	12.75	0.186264	0.0690099	0.112711	0.0355805	0.10356	0.035196		0.00654506	0.0033663	0.0285036	0.0128158	0.0227481	0.011951
	52	13	0.189146	0.0703367	0.11192	0.03337	0.109018	0.0378186		0.00884826	0.00442533	0.0340374	0.0163792	0.0277312	0.0151515
	53	13.25	0.191425	0.0718439	0.111739	0.0313121	0.114786	0.0404804		0.0114262	0.00563839	0.039662	0.019382	0.0326117	0.0180294
	54	13.5	0.191347	0.0714035	0.111044	0.0297653	0.119408	0.0429875		0.0138951	0.00671657	0.0442008	0.0213929	0.0368371	0.0197713
	55	13.75	0.186211	0.0677524	0.108512	0.0280172	0.122156	0.0443715		0.0159808	0.00755584	0.0466814	0.0218123	0.0395057	0.0206882
	56	14	0.175133	0.0607941	0.103191	0.0262706	0.121961	0.0447181		0.0174087	0.0076636	0.04668	0.0208062	0.0399697	0.0208029
	57	14.25	0.15633	0.0508663	0.0948375	0.0241846	0.117652	0.0434064		0.0179894	0.00746319	0.044576	0.019014	0.0389539	0.0203088
Interstimulus-Interval	58	14.5	0.130826	0.0391776	0.0828366	0.0219076	0.108049	0.0401201		0.0181521	0.00730611	0.0406977	0.0168053	0.0362437	0.0191276
	59	14.75	0.103491	0.0278976	0.0697457	0.0195777	0.095436	0.0353464		0.0178777	0.00720283	0.0357399	0.0145425	0.0322807	0.0174393
	60	15	0.0776846	0.0190413	0.0565201	0.0165517	0.0814775	0.0301882		0.0169633	0.00700811	0.0306617	0.0126203	0.0280067	0.0154224
	61	15.25	0.0575632	0.0123772	0.0433177	0.0131029	0.0673264	0.0243764		0.015703	0.00674955	0.0259406	0.0109249	0.0239436	0.0132806
	62	15.5	0.0435079	0.00848898	0.0341044	0.0107479	0.053479	0.0177643		0.0141049	0.00641802	0.0215458	0.0093577	0.0199009	0.0111735
	63	15.75	0.0337633	0.006112	0.0275224	0.00930881	0.0436402	0.013943		0.012494	0.00608353	0.0177911	0.00795443	0.0164211	0.00899724
	64	16	0.0264342	0.00464337	0.0225212	0.00826095	0.0358984	0.0109667		0.0109461	0.0056314	0.0147535	0.00718163	0.0137791	0.00708206
	65	16.25	0.0210483	0.00396555	0.0186543	0.00743769	0.029581	0.00857269		0.00963894	0.00538711	0.0126186	0.00672425	0.0116331	0.0055651
	66	16.5	0.0168972	0.0037412	0.0156143	0.00674055	0.0243234	0.00699237		0.00931879	0.0056878	0.0106169	0.00625273	0.0104101	0.00531029
	67	16.75	0.0136818	0.00394542	0.0130779	0.00601531	0.0202943	0.00586922		0.00911246	0.00591454	0.00916926	0.00584755	0.00938746	0.00510078
	68	17	0.0112899	0.00406507	0.0108368	0.00532089	0.0169363	0.00503296		0.00891912	0.00570577	0.00816644	0.00548545	0.00832079	0.004791
	69	17.25	0.00913833	0.00409089	0.00876437	0.00470035	0.0141059	0.00439938		0.00880059	0.0053587	0.0072975	0.00501987	0.00746161	0.0045671
	70	17.5	0.00768913	0.00393446	0.00702516	0.00397529	0.0117462	0.00355336		0.00857386	0.00484311	0.00664814	0.00452633	0.00677714	0.00418083
	71	17.75	0.00651861	0.00373218	0.00580025	0.00311563	0.00956557	0.00294961		0.00836212	0.00439564	0.00599829	0.0038266	0.00640099	0.00362161
	72	18	0.00549991	0.00350376	0.00502666	0.00212202	0.00778756	0.00262776		0.00797619	0.0041443	0.00522567	0.00309495	0.00609774	0.00309887
	73	18.25	0.00463785	0.00322141	0.00462261	0.00124667	0.0063996	0.002792		0.00745966	0.00395948	0.00457351	0.0025084	0.00580272	0.00266986
	74	18.5	0.00366762	0.00283014	0.00413019	0.000955524	0.00537766	0.00298143		0.00694411	0.00406169	0.00379822	0.00201283	0.00542099	0.00253144
	75	18.75	0.00338565	0.00215319	0.00371733	0.00164214	0.00455841	0.00282678		0.00651426	0.00421312	0.00297775	0.00165625	0.00466539	0.00248085
	76	19	0.00389183	0.00310082	0.00363413	0.00313806	0.00360754	0.00248213		0.00627575	0.00413703	0.00230541	0.00125915	0.00413592	0.00258364
	77	19.25	0.00531636	0.0063107	0.00375101	0.00524678	0.00164465	0.00194562		0.00579191	0.00391638	0.00158223	0.000938852	0.00350004	0.00273698
	78	19.5	0.00778115	0.00935193	0.00589228	0.00687575	0.00187633	0.00128959		0.00552448	0.00369304	0.00144617	0.000868361	0.00351764	0.00297303
	79	19.75	0.0106317	0.0109093	0.00918285	0.00731626	0.00430939	0.00268491		0.00560354	0.00369431	0.00176515	0.00112492	0.00412924	0.00320855
	80	20	0.0143561	0.010879	0.013877	0.00722202	0.00945433	0.00616425		0.00627287	0.00390432	0.00254911	0.00134591	0.00470986	0.00315799
Stimulus interval	81	20.25	0.0201053	0.00906533	0.0212405	0.00837179	0.0191635	0.0115983		0.00801598	0.00437449	0.00398198	0.00167461	0.00591901	0.00336404
	82	20.5	0.0286329	0.00846663	0.0288636	0.0115506	0.0266223	0.0157998		0.00941441	0.00446982	0.00532491	0.00168648	0.00659507	0.00336906
	83	20.75	0.0435797	0.0125556	0.0394612	0.0159079	0.0332524	0.0193267		0.0103649	0.00407436	0.0069201	0.00183875	0.00690907	0.00289372
	84	21	0.0681811	0.0218581	0.0556634	0.0217915	0.0413396	0.0230998		0.0108341	0.00373099	0.00895796	0.0027794	0.00719554	0.00233445
	85	21.25	0.10328	0.0354113	0.0783288	0.0288055	0.0522069	0.027151		0.0106776	0.00396997	0.0114634	0.00400293	0.00714256	0.00176439
	86	21.5	0.148474	0.0530593	0.110103	0.0388912	0.0732787	0.0350434		0.0108216	0.00490376	0.0150609	0.00468093	0.00754502	0.00200546
	87	21.75	0.198098	0.0714038	0.147182	0.0508814	0.103913	0.0462869		0.0112674	0.00550783	0.0194078	0.00463069	0.00857935	0.00256163
	88	22	0.244239	0.0876417	0.183149	0.0624698	0.140454	0.0587637		0.0124044	0.0056155	0.0246204	0.00384788	0.0106672	0.00288598
	89	22.25	0.28179	0.0996278	0.213235	0.0722722	0.179574	0.0708593		0.0142913	0.00527759	0.0309705	0.00376901	0.0142126	0.00325195
	90	22.5	0.307808	0.106204	0.232513	0.0774016	0.214852	0.0785234		0.0169689	0.00443835	0.0381132	0.00565511	0.0190386	0.00406321
	91	22.75	0.322773	0.108355	0.241653	0.0780219	0.244762	0.0817108		0.0207055	0.00363072	0.046029	0.00936447	0.0251172	0.00561562
	92	23	0.330496	0.107978	0.244028	0.075922	0.26969	0.0821218		0.0246344	0.00310361	0.0537876	0.013672	0.0314397	0.00777386
	93	23.25	0.333856	0.107362	0.242358	0.0721906	0.289898	0.08073		0.0283367	0.0029317	0.0602937	0.0170617	0.0372035	0.00975306
	94	23.5	0.333293	0.107184	0.238806	0.0682354	0.306544	0.0792989		0.0313076	0.00324245	0.0642352	0.0185972	0.0418274	0.0115316
	95	23.75	0.327122	0.106693	0.23235	0.0640795	0.317267	0.077735		0.0336461	0.00377422	0.0653702	0.01821	0.0447544	0.0130678
	96	24	0.31054	0.104102	0.221051	0.0593815	0.319732	0.0752842		0.0350402	0.00468518	0.0637398	0.0167041	0.0457621	0.0142951
	97	24.25	0.280143	0.0964492	0.201877	0.0538386	0.309962	0.0715216		0.0350645	0.00594304	0.0598011	0.0151382	0.0448614	0.0153617
Interstimulus-Interval	98	24.5	0.237396	0.0837161	0.175051	0.0468344	0.286115	0.0655268		0.033811	0.00696025	0.0544927	0.0138604	0.042168	0.0159095
	99	24.75	0.188873	0.0686459	0.144134	0.0391276	0.252025	0.0581639		0.0315775	0.00772124	0.0484272	0.0131207	0.038524	0.0161101
	100	25	0.14484	0.0541922	0.114159	0.0306799	0.210687	0.0494969		0.0287172	0.00832507	0.0419241	0.0126165	0.0338219	0.0160471
	101	25.25	0.108801	0.0421742	0.0881742	0.0230781	0.176727	0.0429659		0.0261711	0.008548	0.0360007	0.0123401	0.0302696	0.0158381
	102	25.5	0.0834548	0.0344181	0.0696761	0.0180008	0.149002	0.0364836		0.0237494	0.00865468	0.0309079	0.0116473	0.0271852	0.0153487
	103	25.75	0.0655654	0.0278477	0.0569483	0.0147491	0.125769	0.0294381		0.0223453	0.00866931	0.0263332	0.0106874	0.0244038	0.0142462
	104	26	0.0521617	0.0226417	0.0466532	0.0122113	0.108541	0.0223957		0.0215605	0.00820937	0.022671	0.00986117	0.0220903	0.0130412
	105	26.25	0.0420894	0.0190939	0.0383654	0.0103101	0.0932157	0.018023		0.0207258	0.00793461	0.0197602	0.00960135	0.0196958	0.0118003
	106	26.5	0.0343575	0.0168191	0.0318853	0.0089885	0.0804672	0.0146915		0.0197018	0.00777271	0.0173164	0.00914862	0.0175661	0.0105703
	107	26.75	0.0285922	0.0152242	0.0266509	0.00783004	0.0696741	0.0125386		0.0183709	0.00702791	0.0155398	0.00860677	0.0156773	0.00985425
	108	27	0.0245863	0.0144994	0.0226328	0.00653047	0.0603128	0.0107646		0.016781	0.0058763	0.0139913	0.0081182	0.0136197	0.00921268
	109	27.25	0.0211132	0.0132655	0.0193062	0.00522466	0.0524455	0.00957913		0.0147196	0.00471326	0.0126835	0.0077424	0.0126785	0.00858732
	110	27.5	0.018319	0.0118606	0.0163448	0.00375383	0.0453549	0.00888027		0.0129719	0.00429418	0.0116628	0.00761717	0.0120654	0.00823753
	111	27.75	0.0162578	0.010598	0.0139962	0.00280664	0.0395025	0.00814377		0.0123081	0.0046626	0.0109556	0.00749596	0.0113941	0.00790248
	112	28	0.0145176	0.009029	0.0122997	0.00244755	0.0347264	0.0075545		0.0118796	0.00508285	0.0104856	0.00731917	0.0106816	0.00762472
	113	28.25	0.0132731	0.00813328	0.0109522	0.00255355	0.0305378	0.0070252		0.0117235	0.00543261	0.0100367	0.00712034	0.00988373	0.00723305
	114	28.5	0.0121401	0.0074552	0.0101796	0.00323111	0.0271766	0.00621799		0.011602	0.00570566	0.00961472	0.00683433	0.00874588	0.00686543
	115	28.75	0.0109425	0.00695103	0.00959713	0.00406185	0.023968	0.00581736		0.0114661	0.00605127	0.00917129	0.00669642	0.0077368	0.00646907
	116	29	0.00953439	0.00663661	0.00862825	0.00455682	0.0207176	0.00519588		0.0113465	0.0064529	0.00883887	0.00649555	0.00673837	0.00606478
	117	29.25	0.00867068	0.00638273	0.00811807	0.00493267	0.0181799	0.0045914		0.0111764	0.00687252	0.00888996	0.00648768	0.00625777	0.00590035
	118	29.5	0.00773099	0.00593353	0.00722159	0.00489369	0.0156761	0.00406256		0.0107566	0.00687649	0.0089577	0.0063097	0.00632892	0.00579233
	119	29.75	0.00620255	0.00488471	0.00580468	0.00424998	0.0132408	0.0036787		0.00998498	0.00652569	0.00847513	0.00577959	0.00611046	0.00554679
	120	30	0.00445667	0.00338859	0.0041066	0.00325301	0.0107583	0.00362829		0.00866113	0.00567473	0.00721061	0.00470106	0.0055253	0.00463586
Stimulus interval	121	30.25	0.00272359	0.00193362	0.00187905	0.00151361	0.00746233	0.0028993		0.00691795	0.00477332	0.0051776	0.00302616	0.00425053	0.00302188
	122	30.5	0.00315273	0.0023307	0.00109456	0.000963804	0.00423269	0.00207783		0.0047202	0.00347416	0.00328006	0.0019147	0.00257997	0.00144151
	123	30.75	0.00697404	0.00330265	0.00294688	0.00169793	0.00172686	0.000935873		0.00261666	0.00187908	0.00203354	0.00118669	0.00131614	0.000669515
	124	31	0.013834	0.00480964	0.00744179	0.00216735	0.00043269	0.000559402		0.0009779	0.000461109	0.00205386	0.00159973	0.000847779	0.000620051
	125	31.25	0.0218335	0.00676598	0.0140046	0.00398102	0.00198477	0.00213939		0.000664073	0.000633125	0.00351614	0.00236587	0.00163787	0.000687794
	126	31.5	0.0320658	0.00924586	0.0215618	0.00606047	0.00552296	0.00343809		0.00131261	0.00114917	0.0056914	0.0028489	0.00321378	0.00163882
	127	31.75	0.0483625	0.0152886	0.0321274	0.00856011	0.0126283	0.00600371		0.00264074	0.00174145	0.00879787	0.00336861	0.00532442	0.00304007
	128	32	0.0753972	0.0278848	0.0480527	0.0124348	0.0252753	0.0106115		0.00462834	0.00256483	0.0131847	0.00467674	0.00819466	0.00499569
	129	32.25	0.115532	0.0473586	0.0705981	0.0184118	0.0441855	0.0169509		0.00672917	0.00333602	0.0190076	0.00702118	0.0117502	0.00693183
	130	32.5	0.164216	0.0700311	0.0978164	0.0262728	0.0692428	0.023843		0.00925666	0.00427315	0.0261381	0.00964203	0.0160309	0.00880272
	131	32.75	0.213958	0.0908447	0.125296	0.0345949	0.0982733	0.0302837		0.0125642	0.00540383	0.0333094	0.0119364	0.020471	0.0105141
	132	33	0.256163	0.106785	0.14961	0.0414307	0.128082	0.0349563		0.0157225	0.006463	0.0394791	0.0134197	0.0246504	0.011665
	133	33.25	0.283058	0.116418	0.167015	0.0456695	0.155015	0.0378444		0.0187844	0.00751911	0.043825	0.0141637	0.0278518	0.0121848
	134	33.5	0.289927	0.118908	0.175738	0.0470254	0.175127	0.0395585		0.0213531	0.00829298	0.0455516	0.0145123	0.0294748	0.0121097
	135	33.75	0.275221	0.113032	0.17292	0.0453306	0.184765	0.0402602		0.0226724	0.00881118	0.0445247	0.0144259	0.0293833	0.0117329
	136	34	0.241906	0.0980903	0.159078	0.0403766	0.182146	0.039681		0.0229822	0.00898273	0.0413835	0.0141446	0.027836	0.0114305
	137	34.25	0.197051	0.0779844	0.137188	0.0343027	0.168585	0.0373731		0.0223191	0.00878198	0.0366773	0.0133462	0.0248384	0.0106628
Interstimulus-Interval	138	34.5	0.150476	0.0573481	0.111582	0.0273109	0.148383	0.0337902		0.0211468	0.0084364	0.0312258	0.0119711	0.0213113	0.00949532
	139	34.75	0.110361	0.0392878	0.0878031	0.0207148	0.126132	0.0291658		0.0197158	0.00791172	0.0261223	0.0105744	0.0182215	0.00817598
	140	35	0.0801206	0.025667	0.0691656	0.0152801	0.105608	0.0246811		0.0184997	0.00734874	0.0220128	0.00919673	0.0159049	0.00701921
	141	35.25	0.0595922	0.0166728	0.0553873	0.0115956	0.0887044	0.0205326		0.0175969	0.00681189	0.0192394	0.00820534	0.01414	0.00593211
	142	35.5	0.0449665	0.0106935	0.0445293	0.00928369	0.0752414	0.0173358		0.0168761	0.00639162	0.0174201	0.00773543	0.0132103	0.00585386
	143	35.75	0.034676	0.00702951	0.0361315	0.00759883	0.0638247	0.0147036		0.0166549	0.00626195	0.0162848	0.00754297	0.0126311	0.00591271
	144	36	0.0275567	0.004734	0.0298959	0.00628857	0.0541867	0.0121266		0.0167714	0.00644256	0.01521	0.0075976	0.0123243	0.00598939
	145	36.25	0.0229319	0.00363788	0.0256687	0.00511945	0.045709	0.0102644		0.0161876	0.00654984	0.0146502	0.00818629	0.0119817	0.005774
	146	36.5	0.0204366	0.00386924	0.0228059	0.00474722	0.0393107	0.00872246		0.0158351	0.00689306	0.0142655	0.00889501	0.0117996	0.00585119
	147	36.75	0.0191515	0.00507249	0.0210186	0.00503401	0.0344553	0.00769046		0.0154909	0.0076827	0.0138464	0.0093672	0.0117944	0.00608024
	148	37	0.0182469	0.00602112	0.0196032	0.00556436	0.0308644	0.00723693		0.0148352	0.00837753	0.0134537	0.00927045	0.0119488	0.00610467
	149	37.25	0.017166	0.00642475	0.0184095	0.00581785	0.0282529	0.00695277		0.014522	0.00851026	0.0127886	0.00864212	0.0120503	0.00597956
	150	37.5	0.0157066	0.00641546	0.0171594	0.00595888	0.0258159	0.00660947		0.0141699	0.00819375	0.0119743	0.00759024	0.0119789	0.00565206
	151	37.75	0.0138387	0.00576075	0.0154289	0.00598418	0.0233341	0.00593943		0.0133139	0.00763087	0.0112041	0.00625156	0.0115304	0.00495358
	152	38	0.012242	0.00527363	0.0139201	0.00590738	0.0210876	0.00558035		0.0122991	0.00688901	0.0103682	0.00515001	0.0109301	0.00442562
	153	38.25	0.0107579	0.00481495	0.0123572	0.00595834	0.0186089	0.00519756		0.011091	0.0062517	0.0093723	0.00435622	0.0101739	0.00379593
	154	38.5	0.00925524	0.00410122	0.0106574	0.00620561	0.0161741	0.0048455		0.0102038	0.0055822	0.00846984	0.00420321	0.00922188	0.00308996
	155	38.75	0.00799763	0.00365311	0.0092328	0.00631753	0.0139176	0.00482352		0.00971051	0.00504703	0.00768948	0.00448273	0.00811615	0.00268366
	156	39	0.00648443	0.00293037	0.00717092	0.00619617	0.0110856	0.00509392		0.00943786	0.00474045	0.00678569	0.00480606	0.00691489	0.00269836
	157	39.25	0.00563557	0.00317725	0.00574616	0.00551008	0.00904817	0.00526743		0.00937681	0.00454872	0.005973	0.00505717	0.00593345	0.00306289
	158	39.5	0.00513451	0.00353117	0.0046894	0.00414801	0.00730183	0.00448633		0.009265	0.004497	0.00530175	0.00500491	0.00506791	0.00322365
	159	39.75	0.00496189	0.00381102	0.00394907	0.00285845	0.00619818	0.00323048		0.00885694	0.00435206	0.00469474	0.00495024	0.00470772	0.00317322
	160	40	0.0049656	0.00413588	0.00390323	0.0023217	0.00547761	0.00224737		0.00833854	0.00408754	0.00415997	0.00488222	0.00449889	0.00321234
Stimulus interval	161	40.25	0.00577926	0.00527016	0.00383377	0.00315621	0.00460355	0.00304531		0.00763979	0.00396841	0.00397252	0.00496167	0.00420236	0.00309298
	162	40.5	0.00947009	0.00773802	0.00543428	0.00480315	0.00491042	0.00515728		0.00635679	0.00381038	0.00358035	0.00493492	0.00376432	0.00293816
	163	40.75	0.0177799	0.0106995	0.0100704	0.00672821	0.00733787	0.00779848		0.00495131	0.0038919	0.00372782	0.00474378	0.00323601	0.00276182
	164	41	0.032258	0.0130993	0.0190661	0.00922808	0.0134118	0.0116605		0.00396437	0.00428107	0.00491198	0.00460137	0.00282204	0.00256894
	165	41.25	0.053247	0.0150765	0.0337735	0.012954	0.0247645	0.0182189		0.00386266	0.00443451	0.007333	0.0039579	0.00330747	0.00233132
	166	41.5	0.0805419	0.0201027	0.0533618	0.018806	0.0419554	0.0286407		0.00482053	0.00400447	0.0117948	0.00304169	0.00528228	0.00220241
	167	41.75	0.112206	0.0303535	0.0749619	0.0258106	0.0634664	0.0408999		0.00692031	0.00329358	0.0181353	0.003606	0.00839834	0.00266785
	168	42	0.145807	0.044778	0.0964871	0.032217	0.0870965	0.0521602		0.00982621	0.00258964	0.025797	0.00645128	0.0129641	0.00435355
	169	42.25	0.180263	0.0603969	0.115696	0.0364517	0.110237	0.0599009		0.0131131	0.00314267	0.0339058	0.0098558	0.0181598	0.00680954
	170	42.5	0.213098	0.0744256	0.131192	0.0379732	0.131273	0.0627014		0.0166482	0.00449832	0.0411509	0.0131061	0.0232896	0.00947
	171	42.75	0.241467	0.0860519	0.142514	0.037364	0.149195	0.0609562		0.0197198	0.00594625	0.0465531	0.0155932	0.0277297	0.011601
	172	43	0.263695	0.0976228	0.150133	0.0370634	0.163179	0.0553477		0.022022	0.00713321	0.0494127	0.0170813	0.0308131	0.0130854
	173	43.25	0.277595	0.110021	0.155357	0.0404767	0.173818	0.0474399		0.0232766	0.00815193	0.0497834	0.0177145	0.0324822	0.0142181
	174	43.5	0.282464	0.120886	0.159357	0.0485524	0.181211	0.0396617		0.0235302	0.0090015	0.0480828	0.0177496	0.0328033	0.0152303
	175	43.75	0.276592	0.126125	0.161	0.0577586	0.184931	0.0342042		0.0232644	0.00964144	0.0449992	0.0174228	0.0321312	0.0167375
	176	44	0.260156	0.123701	0.158384	0.0640301	0.18452	0.0325914		0.0225044	0.010169	0.0411794	0.0171497	0.0309024	0.0183279
	177	44.25	0.232534	0.112478	0.149064	0.0647987	0.17772	0.0335393		0.0216113	0.0105759	0.0372878	0.0167487	0.0293061	0.0196491
Interstimulus-Interval	178	44.5	0.193864	0.0943362	0.13141	0.059201	0.163816	0.0343584		0.020585	0.0106151	0.0334399	0.0160548	0.0276304	0.0205226
	179	44.75	0.151999	0.0733281	0.108968	0.0497607	0.145388	0.0334048		0.0196276	0.0105517	0.0298413	0.0151409	0.02614	0.020708
	180	45	0.112097	0.0534748	0.0862297	0.0401052	0.124701	0.0303135		0.0188395	0.0103255	0.026437	0.013943	0.0246144	0.020485
	181	45.25	0.080621	0.0374008	0.0656381	0.0313632	0.104739	0.0260574		0.0180715	0.00986655	0.023135	0.0127971	0.0229555	0.0198708
	182	45.5	0.0586174	0.0262128	0.0500471	0.0237884	0.0867186	0.0223476		0.0174306	0.00951139	0.0202207	0.0118711	0.0212024	0.0189288
	183	45.75	0.0439101	0.0188636	0.0382337	0.018474	0.0718161	0.0190551		0.0167059	0.00907616	0.0176103	0.0111985	0.0197827	0.0181321
	184	46	0.0337113	0.0144299	0.0293545	0.0147824	0.059366	0.0159829		0.0158033	0.00884175	0.0147246	0.0104105	0.0185006	0.0170032
	185	46.25	0.0264347	0.0116724	0.0227116	0.012312	0.0493886	0.0135671		0.0145383	0.00871357	0.0117293	0.00921342	0.0166093	0.0155864
	186	46.5	0.0212313	0.00996258	0.0178775	0.0107856	0.0420142	0.0120292		0.0134313	0.0084918	0.00969289	0.00800244	0.0146732	0.0140858
	187	46.75	0.0176883	0.00861567	0.0147604	0.00941677	0.0364414	0.0108537		0.0120724	0.00833908	0.00762162	0.00672968	0.0131023	0.0120508
	188	47	0.015379	0.0071922	0.013283	0.00827639	0.0323504	0.010052		0.0113377	0.00785753	0.00694199	0.00649691	0.0113135	0.00998663
	189	47.25	0.0138243	0.00573372	0.0129067	0.00760349	0.0292731	0.00963403		0.0108674	0.00756145	0.00658559	0.00618539	0.00970948	0.0080022
	190	47.5	0.0125853	0.00440439	0.012889	0.00758912	0.0265615	0.00921832		0.0107243	0.00756755	0.00655387	0.00584024	0.00890292	0.00700392
	191	47.75	0.0112281	0.0036401	0.0125013	0.00755843	0.0236541	0.00863433		0.0108291	0.00757437	0.00646699	0.00536943	0.00878122	0.00683706
	192	48	0.00987477	0.00320707	0.0115909	0.00704182	0.0207266	0.00784122		0.0109818	0.00745989	0.00636584	0.00460258	0.00903286	0.00684266
	193	48.25	0.00824878	0.00278009	0.0103333	0.00596084	0.0178379	0.00703476		0.0107949	0.00710693	0.00599949	0.00406971	0.00905919	0.00681177
	194	48.5	0.00658824	0.00219501	0.00889973	0.00462323	0.0151615	0.00643933		0.010182	0.0065503	0.00552133	0.00360944	0.00867925	0.00645456
	195	48.75	0.00482739	0.00171178	0.00752082	0.00372488	0.0127921	0.00610322		0.00953068	0.00600055	0.00474433	0.00310339	0.00794446	0.00588471
	196	49	0.00307861	0.00133454	0.00619792	0.00316725	0.0105542	0.0057237		0.00903029	0.00570139	0.00397371	0.0026495	0.00674384	0.00496731
	197	49.25	0.00204849	0.000961435	0.00547601	0.00293771	0.0090577	0.00496704		0.00900899	0.00574417	0.00355303	0.00207253	0.0057857	0.00418904
	198	49.5	0.0011593	0.000737721	0.00458798	0.00268982	0.00739215	0.00425868		0.00899157	0.00568176	0.003067	0.00165647	0.0052987	0.00403578
	199	49.75	0.000888044	0.000860992	0.00373831	0.00259011	0.00560879	0.00356309		0.0089766	0.00562172	0.00283206	0.0015237	0.00542912	0.00415317
	200	50	0.00151226	0.0014699	0.00306292	0.00279646	0.00382453	0.00270845		0.00851695	0.0051562	0.00268042	0.0014171	0.00587865	0.00442551
Stimulus interval	201	50.25	0.00415506	0.00213198	0.00227833	0.00227947	0.00203815	0.00160353		0.00739968	0.00433473	0.00265653	0.00132052	0.00565947	0.00490351
	202	50.5	0.0119735	0.0045064	0.00442106	0.0025384	0.00342242	0.00401274		0.00616485	0.00425383	0.00382923	0.00318572	0.00596934	0.00618233
	203	50.75	0.0268051	0.00990607	0.010285	0.00446453	0.00940603	0.00952937		0.00503569	0.0050158	0.00613038	0.00594667	0.00720963	0.00839505
	204	51	0.0483566	0.0190746	0.0200373	0.00811329	0.0206422	0.0175309		0.00450555	0.00583056	0.0094662	0.00877451	0.00919832	0.0109383
	205	51.25	0.0745723	0.0312088	0.032722	0.0124817	0.0361287	0.0260844		0.00490536	0.00625303	0.0139994	0.0119016	0.0125728	0.014048
	206	51.5	0.101784	0.0441432	0.0450463	0.017199	0.0524473	0.0330553		0.00610943	0.00659481	0.0183714	0.0150238	0.0157702	0.0163319
	207	51.75	0.12604	0.0562623	0.0546413	0.0212153	0.0668627	0.037273		0.00779573	0.00687931	0.0218723	0.0171974	0.0179784	0.0172227
	208	52	0.145837	0.0659073	0.0613171	0.0235561	0.078131	0.0389433		0.00941185	0.00665114	0.0242421	0.0181341	0.0191933	0.0167642
	209	52.25	0.160493	0.0725864	0.0655344	0.0242999	0.0863336	0.0389998		0.0107478	0.00654096	0.025165	0.0179902	0.0192408	0.0150892
	210	52.5	0.170154	0.0768938	0.0687115	0.0240772	0.0918039	0.0385276		0.0116784	0.00635377	0.0251651	0.0170544	0.0187406	0.0132158
	211	52.75	0.175816	0.0794906	0.0710084	0.0234618	0.0956708	0.0378249		0.0122639	0.00619509	0.0246222	0.0159729	0.0180972	0.0114945
	212	53	0.178675	0.0811179	0.0734115	0.023179	0.0985383	0.0368094		0.0125595	0.00633561	0.0238212	0.0149323	0.0175649	0.0102374
	213	53.25	0.180544	0.0826218	0.0771193	0.0231775	0.100826	0.0354489		0.0126712	0.00625101	0.0230818	0.0137563	0.0173864	0.00944574
	214	53.5	0.182239	0.0843876	0.0816529	0.0247079	0.102962	0.0339073		0.0127447	0.00620243	0.0219375	0.0125343	0.0172757	0.00900561
	215	53.75	0.181739	0.0852181	0.0864642	0.0279562	0.104676	0.0329383		0.0127254	0.00613843	0.0206591	0.0113092	0.0171709	0.00891704
	216	54	0.175486	0.083369	0.0891897	0.0324717	0.104763	0.0325498		0.0126315	0.00615048	0.019246	0.010348	0.0167624	0.00886534
	217	54.25	0.160773	0.0763637	0.0884104	0.034785	0.102025	0.0326432		0.0121505	0.00615325	0.0173236	0.00923908	0.0158525	0.00848002
Interstimulus-Interval	218	54.5	0.136984	0.0639623	0.0822472	0.0328069	0.0956938	0.0313139		0.0113265	0.00592439	0.0154151	0.00794955	0.0143994	0.00769416
	219	54.75	0.108903	0.0490529	0.0716565	0.0276668	0.0859704	0.0278839		0.0103197	0.00547533	0.0134556	0.00630437	0.0126359	0.00653431
	220	55	0.0809796	0.0341531	0.0593435	0.021197	0.0749703	0.0230443		0.00927087	0.0048468	0.0117449	0.00508179	0.0109422	0.00514652
	221	55.25	0.0585337	0.0230161	0.0467648	0.0163182	0.0636833	0.0186001		0.00874488	0.00429811	0.0101084	0.00529367	0.00941076	0.00411467
	222	55.5	0.043077	0.0164672	0.0361999	0.0136205	0.0526016	0.0155553		0.00869536	0.00402708	0.00874977	0.00618189	0.00818723	0.0036272
	223	55.75	0.0323707	0.0124986	0.0278935	0.0117702	0.0435174	0.0141461		0.00906056	0.00445155	0.00758037	0.00707891	0.00715011	0.00336352
	224	56	0.0242321	0.00944328	0.0211277	0.00964563	0.0362264	0.0124428		0.00921968	0.00458472	0.00668144	0.00730331	0.00593586	0.00309024
	225	56.25	0.0181394	0.00701576	0.0161198	0.00775713	0.0306388	0.0107595		0.00883976	0.0046152	0.00613462	0.00725436	0.00529822	0.00327271
	226	56.5	0.0139254	0.00541512	0.0127943	0.0062235	0.0264177	0.00919824		0.00850972	0.00461386	0.00585818	0.00699593	0.00522306	0.00316821
	227	56.75	0.0110078	0.00467186	0.010564	0.00494453	0.0232058	0.00800924		0.00876832	0.00446305	0.00588311	0.00674114	0.00544298	0.00299334
	228	57	0.00935419	0.00465498	0.00933204	0.0041005	0.0205728	0.00728116		0.00927579	0.00435736	0.00587339	0.00642585	0.00574685	0.00274507
	229	57.25	0.00850135	0.00505057	0.00850186	0.0040093	0.0183171	0.00668279		0.00960053	0.00425664	0.00594106	0.00616775	0.00613811	0.00280586
	230	57.5	0.00754972	0.00504914	0.00747539	0.00401363	0.0160236	0.00627984		0.00967917	0.00406403	0.00600757	0.00602062	0.00667533	0.00341129
	231	57.75	0.00650013	0.00460151	0.00659843	0.00394458	0.0137166	0.00580733		0.00950852	0.0038647	0.00602521	0.00576275	0.00710073	0.00431503
	232	58	0.00546111	0.00388565	0.00549838	0.00356414	0.0114735	0.00542616		0.00938373	0.00357203	0.00614145	0.00556318	0.0075981	0.00517172
	233	58.25	0.00451845	0.00303484	0.00477655	0.00307025	0.00947556	0.00519093		0.00916637	0.00346014	0.00627928	0.00544725	0.00814015	0.00587702
	234	58.5	0.00403864	0.00228572	0.00488122	0.00285771	0.00815462	0.00485722		0.00918738	0.00352832	0.00674185	0.00533096	0.00862251	0.00635438
	235	58.75	0.00376782	0.0019365	0.00510763	0.00284085	0.00718181	0.00473148		0.00940333	0.0036618	0.00735266	0.00542587	0.00907462	0.00641783
	236	59	0.00335978	0.00164366	0.00560569	0.0031374	0.00630586	0.00444853		0.00989414	0.00381145	0.00801824	0.00580049	0.0092081	0.00616837
	237	59.25	0.00239122	0.00116093	0.00570386	0.00374537	0.00540217	0.00346269		0.010158	0.00391925	0.00856299	0.00629635	0.00896677	0.00584476
	238	59.5	0.00155117	0.00101919	0.00528305	0.00472451	0.00397273	0.00230855		0.00978997	0.00388791	0.00836689	0.00670813	0.00841487	0.00529733
	239	59.75	0.0020707	0.00190445	0.00519596	0.00563819	0.00252281	0.00137656		0.00870147	0.00359296	0.0074727	0.00713856	0.00754711	0.0049351
	240	60	0.00618432	0.00408887	0.00589984	0.00585573	0.00228893	0.00140251		0.00709782	0.00309456	0.00639128	0.00754284	0.00680251	0.00509673
Stimulus interval	241	60.25	0.0167912	0.00840136	0.00906681	0.00594261	0.00394299	0.00318484		0.00545921	0.00255166	0.00640212	0.00795899	0.00680342	0.00517733
	242	60.5	0.0342824	0.0145919	0.0156312	0.0068388	0.0091025	0.00668306		0.00413676	0.00255627	0.00764191	0.00857048	0.00790967	0.00592713
	243	60.75	0.0576441	0.02324	0.0251737	0.00925976	0.0180901	0.0112419		0.00346952	0.00276616	0.0101383	0.00900215	0.00970336	0.00661662
	244	61	0.0830601	0.0334145	0.0360276	0.0127232	0.0293396	0.0164018		0.00378354	0.0030787	0.0137001	0.00909484	0.0119112	0.00700946
	245	61.25	0.106196	0.0435089	0.046526	0.01674	0.0411438	0.0203757		0.00463	0.00315447	0.0173895	0.00884401	0.0140545	0.0074173
	246	61.5	0.125518	0.0524491	0.0554232	0.0204283	0.0521299	0.0234224		0.0055686	0.00309336	0.0201576	0.00796433	0.0156625	0.00802012
	247	61.75	0.140124	0.0593205	0.0623572	0.0230102	0.0612567	0.0259198		0.00642696	0.00324004	0.0217105	0.00689544	0.0164311	0.00868481
	248	62	0.150257	0.0634431	0.0679422	0.0242866	0.0687043	0.0278646		0.00721152	0.00322109	0.0223136	0.0059282	0.0165859	0.00919571
	249	62.25	0.156866	0.0650947	0.0724663	0.0249214	0.0750182	0.0300377		0.00781579	0.00300723	0.0225823	0.00548516	0.016595	0.00936016
	250	62.5	0.160372	0.0653121	0.076234	0.0256351	0.0801435	0.0323827		0.00825597	0.00272671	0.0226032	0.00534858	0.0171328	0.0100453
	251	62.75	0.161716	0.0646553	0.079188	0.02584	0.084605	0.0343745		0.00868495	0.00259308	0.0227583	0.00569796	0.0177909	0.0107458
	252	63	0.163801	0.0635026	0.0826831	0.0246292	0.0888526	0.0354506		0.00916978	0.00284126	0.0229164	0.00640588	0.0184608	0.0113689
	253	63.25	0.166781	0.0627988	0.0876763	0.0226251	0.0929275	0.0353173		0.0098109	0.00325677	0.0227278	0.00689764	0.0191498	0.0118712
	254	63.5	0.170125	0.0632391	0.0943556	0.0218676	0.0974753	0.0343321		0.0106302	0.00386577	0.0225295	0.00720352	0.0199091	0.0120836
	255	63.75	0.170244	0.0634758	0.101007	0.0243572	0.101246	0.0324111		0.0114702	0.00445994	0.0225445	0.00724733	0.020477	0.0122333
	256	64	0.16226	0.0609981	0.104044	0.0282523	0.102042	0.030106		0.0121003	0.00490883	0.0228521	0.00765693	0.0208832	0.0125345
	257	64.25	0.145501	0.0546755	0.100615	0.0306794	0.0986662	0.027626		0.0127115	0.00539572	0.0232027	0.00843166	0.0214193	0.0130234
Interstimulus-Interval	258	64.5	0.121596	0.0450869	0.0906982	0.0298082	0.091177	0.024867		0.0131818	0.00578664	0.0223946	0.00903119	0.0215016	0.0139284
	259	64.75	0.0947943	0.0346019	0.0762445	0.025912	0.080561	0.0221307		0.0134962	0.00601772	0.0209138	0.00938428	0.0216866	0.0160835
	260	65	0.0710036	0.0252596	0.0603169	0.0209377	0.0680338	0.0187421		0.0135685	0.0060212	0.0191906	0.00948619	0.0214498	0.0177807
	261	65.25	0.0526782	0.0177238	0.0471439	0.0162482	0.0567788	0.0157197		0.0134653	0.00586216	0.0169617	0.00937848	0.0205461	0.0190073
	262	65.5	0.0395979	0.0125868	0.0375805	0.0127556	0.0477849	0.0132629		0.0131988	0.00561696	0.0148536	0.00886105	0.0187797	0.019283
	263	65.75	0.0303209	0.00919221	0.0304644	0.0103009	0.0402159	0.011084		0.012743	0.00549134	0.0127283	0.00828394	0.0164856	0.0183998
	264	66	0.023524	0.00707366	0.0250378	0.00864405	0.0339718	0.00931964		0.0118418	0.00539017	0.0106077	0.00761306	0.0146124	0.0168616
	265	66.25	0.0186176	0.00593569	0.020547	0.00749083	0.0286758	0.00811793		0.0108649	0.00515477	0.00878434	0.00671981	0.0125811	0.0147458
	266	66.5	0.0148429	0.00529576	0.0167643	0.00657896	0.0241889	0.0070444		0.0102048	0.00509995	0.00735902	0.00579309	0.0109596	0.0128434
	267	66.75	0.0119461	0.00495768	0.0137913	0.0057716	0.0204148	0.00627102		0.00952008	0.00498029	0.00635992	0.0047925	0.00978097	0.0112772
	268	67	0.00973496	0.00432625	0.0113351	0.00491242	0.0170634	0.00565082		0.00895425	0.00503545	0.00592192	0.00382186	0.00892138	0.00991797
	269	67.25	0.00804744	0.0033471	0.00941284	0.00400967	0.0144421	0.00499583		0.0085615	0.00546158	0.00590247	0.00367229	0.00863109	0.00923594
	270	67.5	0.00678938	0.00239736	0.00809301	0.00321146	0.0121711	0.00438047		0.00804643	0.00599073	0.00607317	0.00441608	0.00853931	0.00885031
	271	67.75	0.00554016	0.0021316	0.00687128	0.00283267	0.0100284	0.0036358		0.00794888	0.00640424	0.00632729	0.00540767	0.00833256	0.0088126
	272	68	0.00425784	0.00266468	0.00561765	0.00260509	0.00825551	0.00285641		0.00788736	0.00668635	0.00650264	0.0060038	0.00819826	0.00882487
	273	68.25	0.00288058	0.00265785	0.00443139	0.00211179	0.00650575	0.0022334		0.00796394	0.0066944	0.00644202	0.00630187	0.00788301	0.00859775
	274	68.5	0.00173733	0.0018774	0.00331269	0.00148041	0.00500793	0.00169704		0.00808254	0.00673811	0.0061871	0.00623386	0.00731243	0.00827545
	275	68.75	0.00124688	0.00117725	0.00241969	0.000918952	0.00389005	0.00124822		0.00803331	0.00670977	0.00583949	0.00598638	0.00673877	0.00753698
	276	69	0.00118475	0.00110729	0.00199565	0.00123544	0.00299118	0.00130615		0.00778835	0.00660628	0.00509258	0.00547876	0.0059568	0.00656139
	277	69.25	0.00157995	0.0015109	0.0019233	0.00161328	0.0023057	0.00160465		0.00742819	0.00612896	0.00422508	0.00454398	0.00510046	0.00546227
	278	69.5	0.00200193	0.00172526	0.00153494	0.00188578	0.00177426	0.00204358		0.00676624	0.00516368	0.00331852	0.00336477	0.0044833	0.00423931
	279	69.75	0.00333893	0.00258257	0.0016002	0.00188854	0.00156882	0.00214981		0.00614535	0.00484351	0.00282965	0.00313098	0.00397164	0.00317812
	280	70	0.00891227	0.00512967	0.00311707	0.00163212	0.00302232	0.00213944		0.0055987	0.00451176	0.00265486	0.00287998	0.00358136	0.0025061
Stimulus interval	281	70.25	0.0206956	0.0113252	0.00720951	0.00218485	0.00729312	0.00366516		0.00465967	0.00407632	0.00285623	0.00280738	0.00318876	0.00226434
	282	70.5	0.0411695	0.0216193	0.0159216	0.00517425	0.0158975	0.00781174		0.00330464	0.00268253	0.00348495	0.00292157	0.00308339	0.0023436
	283	70.75	0.0694913	0.0355725	0.0292958	0.0104803	0.0293258	0.0138268		0.00257002	0.00153515	0.00573767	0.0039724	0.00365288	0.00266954
	284	71	0.100959	0.0515128	0.045627	0.0174175	0.0456232	0.0208862		0.00229009	0.00107411	0.00897206	0.0052074	0.00475943	0.00288345
	285	71.25	0.131708	0.0673204	0.0624181	0.0254024	0.0626196	0.0280227		0.00269249	0.00141092	0.0126116	0.00615308	0.00638684	0.00304045
	286	71.5	0.157841	0.0815888	0.0775203	0.0337944	0.0789355	0.0341796		0.00381162	0.00194686	0.0162216	0.00671162	0.00829166	0.00313494
	287	71.75	0.176968	0.092228	0.0896347	0.0412284	0.093046	0.0389021		0.00507427	0.00249691	0.0190808	0.00695062	0.0100951	0.00361671
	288	72	0.189252	0.0985923	0.0986698	0.0470894	0.103825	0.0425144		0.00616558	0.00286606	0.021363	0.00703678	0.0116591	0.00447565
	289	72.25	0.195199	0.100234	0.105091	0.0506478	0.111116	0.045057		0.00707721	0.00285656	0.0225408	0.00731892	0.0126955	0.0054717
	290	72.5	0.196447	0.0968108	0.109413	0.0511468	0.115477	0.0462262		0.00755704	0.00249485	0.0228904	0.00756248	0.0138617	0.00635374
	291	72.75	0.195233	0.0902907	0.112803	0.0488076	0.117743	0.0458318		0.00800955	0.00211011	0.022918	0.0075346	0.0149338	0.00688922
	292	73	0.192374	0.0824554	0.114656	0.0447755	0.118544	0.0440983		0.00850557	0.00205361	0.0227574	0.00735891	0.0156738	0.00717358
	293	73.25	0.187315	0.0750604	0.115662	0.0403542	0.117862	0.0415301		0.00899738	0.00238663	0.0226592	0.00696582	0.0162574	0.00715619
	294	73.5	0.179223	0.0693286	0.115217	0.0370171	0.115675	0.0383355		0.00958011	0.00257266	0.0221628	0.00648943	0.0163217	0.00710155
	295	73.75	0.165905	0.0633117	0.112587	0.0345623	0.111798	0.0345392		0.0101185	0.00274113	0.0215345	0.00601786	0.0160012	0.00693342
	296	74	0.147634	0.0561463	0.106455	0.0320741	0.105104	0.0305884		0.0106287	0.00270616	0.0205841	0.00541705	0.0151787	0.00649991
	297	74.25	0.126489	0.0478581	0.0964302	0.0293444	0.0964133	0.026536		0.0109779	0.00256636	0.0189888	0.00474041	0.0136761	0.00572658
Interstimulus-Interval	298	74.5	0.102475	0.0375563	0.0834468	0.0256685	0.0861945	0.0227922		0.011175	0.00245178	0.0172572	0.00414806	0.0122476	0.00507509
	299	74.75	0.0797887	0.0278788	0.0688982	0.0209961	0.0747574	0.0193524		0.0110518	0.00225125	0.0152931	0.00399251	0.0111838	0.00444548
	300	75	0.0613688	0.0200588	0.055315	0.0166122	0.0641698	0.0164689		0.0107665	0.00223785	0.0134583	0.00416198	0.0105387	0.0039326
	301	75.25	0.0465869	0.0139031	0.0434771	0.0133648	0.0541605	0.0143018		0.0103966	0.00233546	0.0115639	0.00410928	0.00982996	0.00370101
	302	75.5	0.0359239	0.0101079	0.034793	0.0108814	0.0456832	0.0127284		0.0101341	0.00257875	0.0098025	0.00424088	0.00901755	0.00354217
	303	75.75	0.0280936	0.00794281	0.0280837	0.0089613	0.0389084	0.0113383		0.00977505	0.00260773	0.00864828	0.00433142	0.00835351	0.0036235
	304	76	0.0226968	0.00682535	0.022804	0.00746106	0.0330722	0.010145		0.00918384	0.00256318	0.00784711	0.00421402	0.00739454	0.00345529
	305	76.25	0.0188458	0.00619952	0.0189129	0.00610597	0.0280264	0.0090569		0.00858389	0.00252731	0.00726519	0.0039523	0.0067008	0.00331626
	306	76.5	0.016107	0.00579083	0.0157957	0.00499197	0.0234811	0.00811316		0.00788483	0.00256563	0.00673091	0.00351759	0.00596027	0.00310047
	307	76.75	0.0141185	0.00526633	0.0132387	0.0041953	0.0190992	0.00758789		0.00720347	0.00279391	0.00601733	0.00316952	0.00527212	0.00273589
	308	77	0.0124203	0.00450533	0.0110954	0.00361218	0.0153282	0.00702355		0.00654287	0.00318849	0.00522837	0.00291675	0.00489839	0.00265935
	309	77.25	0.0108271	0.00374502	0.00918028	0.00324362	0.0125323	0.00608886		0.00585284	0.00348914	0.00450482	0.00263651	0.00445791	0.00251336
	310	77.5	0.00912337	0.00323967	0.00741002	0.00300779	0.0102777	0.00501112		0.005437	0.00348505	0.0037662	0.00233667	0.00415338	0.00208082
	311	77.75	0.00747327	0.00301385	0.00589339	0.00299443	0.00874591	0.00391046		0.00492382	0.00324542	0.0031938	0.00187053	0.00388324	0.00183036
	312	78	0.00583816	0.00291283	0.00470134	0.00280981	0.00746457	0.00316492		0.00449968	0.00295053	0.00276233	0.00157386	0.00372423	0.00166341
	313	78.25	0.00439079	0.00267639	0.00375882	0.00250555	0.00600082	0.00263597		0.00423737	0.00256597	0.00260384	0.00150691	0.00380777	0.00147755
	314	78.5	0.00337806	0.00210243	0.00337382	0.00188107	0.00505864	0.00217889		0.00420338	0.00215683	0.00277873	0.00136486	0.00409332	0.00132515
	315	78.75	0.00262473	0.00137246	0.00328498	0.00122196	0.00415696	0.001835		0.00432613	0.00184557	0.0030411	0.00143757	0.00450127	0.00136361
	316	79	0.00236426	0.000761388	0.00345645	0.00148778	0.00366949	0.00220311		0.00446185	0.00168634	0.00351611	0.00163099	0.0047581	0.00161121
	317	79.25	0.00230411	0.00115949	0.00349739	0.00228601	0.00368526	0.00306223		0.00443007	0.00173003	0.00352389	0.00192087	0.00466794	0.0018788
	318	79.5	0.00253278	0.00186201	0.0031246	0.00283102	0.00319834	0.00377047		0.00401342	0.00172753	0.00337299	0.00199168	0.00418865	0.00196116
	319	79.75	0.00464441	0.00249752	0.00313982	0.00306937	0.00316851	0.00426217		0.00319745	0.00147786	0.00305054	0.0018998	0.00351595	0.00191791
	320	80	0.0123436	0.00536681	0.00576295	0.00316779	0.00567493	0.00427368		0.00238706	0.00137187	0.0025796	0.00197166	0.00323641	0.00213934
Stimulus interval	321	80.25	0.0306998	0.0143027	0.0145943	0.00400088	0.0135219	0.0063398		0.00167445	0.00113524	0.00296164	0.00194947	0.00315902	0.00238538
	322	80.5	0.0630388	0.0304541	0.0325487	0.00902207	0.0315496	0.0134639		0.00129721	0.0012202	0.0052318	0.00248833	0.00405679	0.00316956
	323	80.75	0.108929	0.05293	0.0608895	0.0181758	0.0609973	0.0249945		0.00189062	0.00149526	0.0102641	0.00380506	0.00627279	0.00422549
	324	81	0.161605	0.0774422	0.0963374	0.0304394	0.0979847	0.0386843		0.0038605	0.00193867	0.0183494	0.00595798	0.00994652	0.00569725
	325	81.25	0.211653	0.0998648	0.132986	0.0443932	0.136685	0.0521844		0.00698994	0.0026307	0.028392	0.00870018	0.0147414	0.00749488
	326	81.5	0.251405	0.116621	0.165094	0.0575955	0.170617	0.0634174		0.0103808	0.00339174	0.038943	0.0115285	0.0197726	0.00916203
	327	81.75	0.276714	0.125429	0.188701	0.0676282	0.195688	0.0713024		0.0134574	0.00394631	0.0481084	0.0142708	0.024309	0.010539
	328	82	0.288365	0.127519	0.203103	0.0728345	0.211655	0.0754909		0.0154115	0.00415557	0.0541505	0.0163711	0.0273207	0.0111393
	329	82.25	0.290191	0.124421	0.210218	0.0722726	0.21998	0.0761057		0.0162504	0.00414631	0.0571075	0.0177178	0.0283298	0.010757
	330	82.5	0.28518	0.116919	0.212836	0.0666757	0.222986	0.0732456		0.0161942	0.00394543	0.0572475	0.0180762	0.0277622	0.00976931
	331	82.75	0.275035	0.106558	0.211857	0.0583083	0.221798	0.0678648		0.0157038	0.00383075	0.0554768	0.0176591	0.0262447	0.00884875
	332	83	0.260041	0.0942809	0.207716	0.0500195	0.216602	0.0613404		0.01527	0.00377367	0.0529097	0.0167164	0.0245482	0.00825085
	333	83.25	0.239162	0.0809396	0.199079	0.0438799	0.206808	0.0551642		0.0148019	0.00387684	0.049964	0.0155907	0.0232093	0.00782993
	334	83.5	0.213264	0.0680788	0.184899	0.0393646	0.192048	0.0498327		0.0147245	0.00393865	0.046663	0.0143707	0.0221249	0.00758739
	335	83.75	0.183675	0.0562196	0.166648	0.0347975	0.17311	0.0451227		0.0145153	0.00392567	0.0430732	0.0131478	0.0208274	0.00709176
	336	84	0.152809	0.0458461	0.14552	0.0297949	0.152213	0.0405213		0.0141368	0.00377365	0.0390299	0.0121578	0.0193072	0.00647233
	337	84.25	0.124282	0.0368464	0.123449	0.0246844	0.131763	0.0356252		0.0136681	0.00353098	0.0347014	0.0114128	0.0174816	0.00594878
Interstimulus-Interval	338	84.5	0.0978644	0.0287346	0.101931	0.0202443	0.112937	0.0311113		0.0132828	0.00344166	0.0306541	0.0107245	0.0156374	0.00563504
	339	84.75	0.0748661	0.0225479	0.082635	0.0170453	0.0950579	0.0268821		0.0129809	0.00381817	0.0272955	0.0102653	0.0143101	0.00607079
	340	85	0.0576237	0.0168879	0.0656727	0.013702	0.0800141	0.0229157		0.0133527	0.0049964	0.0246866	0.0101217	0.0135916	0.00734382
	341	85.25	0.0442514	0.0123346	0.0542408	0.0116781	0.0691907	0.0193925		0.014407	0.00625537	0.0227991	0.00971775	0.0132801	0.00853033
	342	85.5	0.034941	0.00870126	0.0451036	0.0095939	0.0602903	0.0171378		0.015549	0.0072796	0.0207823	0.00883713	0.0127555	0.00889484
	343	85.75	0.0287318	0.00656936	0.0384106	0.00782434	0.0527659	0.0148818		0.0161049	0.00778447	0.0188953	0.00733711	0.0118269	0.00836046
	344	86	0.0244488	0.00612587	0.0334685	0.00639941	0.0460376	0.0130674		0.0156737	0.00729602	0.0176771	0.00670807	0.01062	0.00697563
	345	86.25	0.0217057	0.00657941	0.030277	0.00575931	0.0403553	0.0115898		0.01482	0.00651544	0.016617	0.00639072	0.00948434	0.00592733
	346	86.5	0.0196899	0.00672619	0.0279424	0.00631775	0.0356614	0.0106196		0.0140674	0.00602537	0.0155926	0.00618333	0.00885474	0.00537657
	347	86.75	0.0178376	0.00635992	0.0256824	0.00713339	0.0316606	0.0100538		0.0134018	0.00559842	0.0146525	0.00613095	0.0083205	0.00486847
	348	87	0.0162288	0.00554709	0.0233311	0.00731896	0.0283776	0.00945105		0.0128326	0.00517436	0.0138827	0.00572673	0.00794725	0.00438312
	349	87.25	0.0143508	0.00434726	0.0206362	0.00688282	0.0252925	0.00868299		0.0123564	0.00474846	0.0131225	0.00519299	0.00769758	0.00393058
	350	87.5	0.012537	0.00319441	0.0179082	0.0060508	0.0219878	0.0078797		0.0119246	0.00438558	0.0123558	0.0048097	0.00751187	0.00424
	351	87.75	0.0108396	0.00240878	0.0155046	0.00529378	0.0186364	0.0071686		0.0113315	0.00403368	0.0114132	0.00463862	0.00722659	0.00480199
	352	88	0.00903616	0.00240458	0.0134989	0.00505888	0.0155435	0.00680353		0.0106078	0.00358634	0.0102578	0.00455267	0.00697184	0.00508144
	353	88.25	0.00750905	0.00279656	0.0117257	0.00504975	0.012666	0.00663708		0.00989658	0.00330105	0.00894286	0.00439054	0.00678097	0.00512452
	354	88.5	0.00619745	0.0030859	0.0103388	0.00479757	0.0106702	0.0062237		0.00945571	0.00330496	0.00761628	0.00399182	0.00647756	0.00472225
	355	88.75	0.0051659	0.00301939	0.00911536	0.00451242	0.0092777	0.00546455		0.0090835	0.00347749	0.00651037	0.00354268	0.00614311	0.00413832
	356	89	0.00441928	0.00268573	0.00797604	0.00376228	0.00803715	0.0044456		0.00864498	0.00367617	0.0056367	0.00309753	0.00550373	0.00366205
	357	89.25	0.00369723	0.00228365	0.0069158	0.00306742	0.00714766	0.00374079		0.00807054	0.00366783	0.00490287	0.00259578	0.00463974	0.00308349
	358	89.5	0.00273845	0.00176153	0.00533657	0.00243811	0.00576561	0.00316116		0.0067458	0.00355927	0.00399006	0.00207808	0.00365703	0.00253559
	359	89.75	0.00156761	0.00120111	0.00335077	0.00163708	0.00398445	0.00269571		0.00544325	0.00348188	0.00282812	0.00159755	0.00272393	0.00190755
	360	90	0.000604914	0.000547017	0.00136845	0.00109689	0.00191512	0.00188042		0.00449159	0.00294743	0.00162541	0.00109037	0.001879	0.00103436
Stimulus interval	361	90.25	0.00583674	0.00425919	0.00261736	0.00183464	0.00149031	0.00100263		0.0028704	0.00216879	0.000797049	0.000497814	0.00112051	0.00065199
	362	90.5	0.0242288	0.0155698	0.0123792	0.007314	0.0071728	0.00516684		0.00137208	0.00110333	0.00145486	0.000941194	0.00121022	0.00118398
	363	90.75	0.0612865	0.0355527	0.0351442	0.0172038	0.0230088	0.0122832		0.000347201	0.000220561	0.00459584	0.00187077	0.00253474	0.00165123
	364	91	0.119186	0.0648501	0.0724537	0.0324455	0.0524856	0.022862		0.000906734	0.000730872	0.0109069	0.00318162	0.00592238	0.00205865
	365	91.25	0.187066	0.0964846	0.118453	0.0497522	0.0922635	0.0350139		0.00370434	0.00117935	0.0197324	0.00443623	0.0112105	0.00309272
	366	91.5	0.250351	0.123499	0.162917	0.0655306	0.134786	0.0468573		0.00754725	0.00205476	0.0291362	0.00602217	0.0172776	0.00463461
	367	91.75	0.295136	0.140519	0.196121	0.0747301	0.171508	0.0553037		0.011498	0.00295688	0.0370081	0.00724497	0.0226612	0.00625842
	368	92	0.312632	0.144748	0.212634	0.0763854	0.195566	0.0593685		0.0142462	0.00369877	0.0417711	0.00750377	0.0262361	0.00734384
	369	92.25	0.303261	0.137527	0.211766	0.0716886	0.204785	0.0593872		0.015123	0.00404087	0.0426853	0.00699244	0.0273142	0.00784882
	370	92.5	0.274312	0.122262	0.197339	0.0633826	0.200227	0.0566243		0.0143153	0.00393497	0.0402814	0.00607294	0.0260928	0.00788806
	371	92.75	0.236231	0.103027	0.176061	0.0548748	0.186528	0.0525617		0.0129226	0.00401371	0.0363554	0.00546009	0.0238742	0.00765254
	372	93	0.198003	0.083551	0.152954	0.0469715	0.167999	0.0477798		0.0117993	0.00405064	0.0321003	0.0052487	0.0213589	0.00724289
	373	93.25	0.165642	0.0667287	0.132354	0.040398	0.148971	0.042938		0.0115291	0.00380186	0.0286848	0.00526037	0.01968	0.00681752
	374	93.5	0.140041	0.0531432	0.115557	0.0349499	0.132222	0.0383881		0.01225	0.00330219	0.02658	0.00548598	0.0189868	0.00651211
	375	93.75	0.118531	0.0419352	0.100497	0.0300092	0.117421	0.0344293		0.012885	0.00281725	0.0248868	0.00553086	0.0181798	0.00625358
	376	94	0.0986811	0.0320545	0.0862092	0.02504	0.103651	0.0309257		0.012993	0.00272357	0.0230066	0.00540724	0.0172535	0.00613855
	377	94.25	0.0798939	0.0233692	0.0723607	0.0200584	0.0911576	0.0273603		0.0123358	0.0029546	0.0209115	0.00494723	0.0157312	0.0058526
Interstimulus-Interval	378	94.5	0.0632324	0.0162524	0.0595347	0.0155041	0.0791732	0.0238526		0.0111709	0.00316783	0.0190051	0.00462051	0.013997	0.005481
	379	94.75	0.0499585	0.0108263	0.0487966	0.0121762	0.0686128	0.020717		0.0102161	0.0033959	0.0175076	0.00455806	0.0124427	0.00520349
	380	95	0.0376621	0.00797872	0.0386915	0.00963082	0.0590137	0.017719		0.0095245	0.00350486	0.0161697	0.00447457	0.0110705	0.00480958
	381	95.25	0.0304667	0.00559154	0.0312943	0.0079801	0.0495652	0.0147511		0.0090448	0.00346977	0.0149261	0.00418332	0.00992619	0.00430209
	382	95.5	0.0253117	0.00430184	0.0266812	0.00754721	0.0416979	0.0121993		0.00890899	0.00335914	0.0128397	0.00350593	0.00879724	0.00406366
	383	95.75	0.0213738	0.00390493	0.0233134	0.00771657	0.035538	0.0105193		0.0082229	0.00334002	0.0106646	0.00301829	0.00807212	0.00427603
	384	96	0.0182465	0.00430934	0.0207718	0.00813502	0.0304323	0.00936032		0.00633654	0.00321606	0.00965127	0.00340706	0.00759783	0.00506808
	385	96.25	0.0157415	0.0050409	0.0189403	0.00891723	0.0260184	0.00836528		0.00579911	0.00272823	0.00914157	0.00400814	0.00777541	0.00636688
	386	96.5	0.0134819	0.00565628	0.0176138	0.0095982	0.0222568	0.00761232		0.00600675	0.00254021	0.0090771	0.0051031	0.00807271	0.0079349
	387	96.75	0.0113241	0.00596774	0.0163896	0.00992724	0.0191258	0.00707348		0.00613456	0.00262643	0.00891388	0.00629153	0.00844225	0.00928575
	388	97	0.00929392	0.00572771	0.015035	0.00971144	0.0161773	0.00661597		0.00582721	0.00281211	0.00860255	0.0069047	0.00826493	0.00985884
	389	97.25	0.00775727	0.00503881	0.0136637	0.00914798	0.013611	0.00635874		0.00560755	0.00313916	0.00800314	0.00697045	0.0075686	0.00972657
	390	97.5	0.00691179	0.00417314	0.01205	0.00845183	0.011409	0.0060865		0.00528537	0.00339872	0.00695019	0.00624971	0.00660737	0.00874221
	391	97.75	0.00671846	0.00394394	0.0105644	0.00749038	0.00938894	0.00587347		0.00482534	0.00347919	0.0059259	0.00512684	0.00534028	0.00733235
	392	98	0.00704386	0.00482851	0.00919897	0.00630766	0.00794845	0.00539308		0.00484627	0.003411	0.00538019	0.00395612	0.00448371	0.00590337
	393	98.25	0.00729921	0.00540393	0.0078533	0.00490798	0.00669635	0.0047868		0.0045772	0.0031954	0.00531541	0.00303662	0.00376748	0.00445833
	394	98.5	0.00729438	0.00521755	0.00669569	0.00349699	0.00553447	0.00423828		0.00501272	0.00355815	0.00561613	0.00321536	0.00319805	0.00336259
	395	98.75	0.0069014	0.00459898	0.00546832	0.00239441	0.00470115	0.0036323		0.00556577	0.00389085	0.00592371	0.00400602	0.0026313	0.00246205
	396	99	0.00619866	0.0039872	0.00434648	0.00156455	0.00359844	0.00310957		0.00569894	0.00411896	0.00575048	0.00464073	0.00205496	0.00172684
	397	99.25	0.00522135	0.00357253	0.00324133	0.00114408	0.00271151	0.00207688		0.00614482	0.00413379	0.00520143	0.0047788	0.00157438	0.00125408
	398	99.5	0.00402435	0.00277425	0.00187745	0.0011632	0.00163337	0.00111446		0.00653317	0.00404019	0.00444992	0.00448237	0.0012059	0.0010012
	399	99.75	0.00450151	0.00292057	0.00157491	0.00150069	0.000874705	0.00071243		0.00649187	0.00362457	0.00349825	0.00392135	0.00103359	0.00100567
	400	100	0.0141683	0.00806312	0.00860634	0.00392026	0.00411585	0.00183949		0.00635395	0.00354559	0.00299492	0.00336727	0.00106281	0.00106697
Stimulus interval	401	100.25	0.0394279	0.0219988	0.0279154	0.0124724	0.0148178	0.00556681		0.005831	0.00347921	0.00325373	0.00301861	0.00151539	0.00115768
	402	100.5	0.0838067	0.0464359	0.0625052	0.0272442	0.0369814	0.0133798		0.00523219	0.00365311	0.00486758	0.00295999	0.0025068	0.00123519
	403	100.75	0.145001	0.0796282	0.110654	0.0474808	0.0715245	0.0251842		0.0048304	0.00380935	0.00865593	0.00371313	0.0043104	0.00125511
	404	101	0.208753	0.113358	0.159547	0.0674024	0.113209	0.0391832		0.00521046	0.00348781	0.014289	0.00552864	0.00737217	0.00162834
	405	101.25	0.262344	0.140215	0.197522	0.0819633	0.154311	0.052398		0.0068328	0.00313662	0.0205381	0.0072345	0.011193	0.00260144
	406	101.5	0.29787	0.155754	0.218769	0.088527	0.188323	0.0623348		0.0088436	0.00300875	0.0270681	0.00869551	0.0160271	0.0042573
	407	101.75	0.312539	0.159061	0.222055	0.0866432	0.21117	0.067637		0.011138	0.00355335	0.0328409	0.00977785	0.0213009	0.00625574
	408	102	0.311216	0.153069	0.213225	0.0790794	0.222989	0.0676407		0.0134679	0.00433888	0.0374181	0.0106416	0.0260059	0.00824044
	409	102.25	0.29883	0.141386	0.198782	0.0692301	0.225614	0.0634928		0.0148414	0.0053446	0.0409106	0.0114396	0.0298151	0.00968015
	410	102.5	0.278986	0.126218	0.182413	0.0588845	0.222039	0.0564427		0.0156384	0.00617819	0.0424021	0.0116594	0.0321162	0.0101804
	411	102.75	0.254384	0.108988	0.166273	0.0493544	0.214483	0.0481814		0.0156908	0.00646797	0.0421651	0.0112734	0.0326845	0.00987016
	412	103	0.227339	0.0910205	0.151071	0.0408699	0.204583	0.0413581		0.0151061	0.00666424	0.0404763	0.010412	0.0317621	0.00902149
	413	103.25	0.199603	0.0728076	0.136506	0.0337809	0.193693	0.0380143		0.0149038	0.00641305	0.0378947	0.00945024	0.0298311	0.00806216
	414	103.5	0.172434	0.055206	0.122522	0.0290203	0.181374	0.0380153		0.0152	0.00625508	0.0353896	0.00914166	0.0276721	0.00759986
	415	103.75	0.145767	0.0393604	0.108909	0.0257127	0.167794	0.0392148		0.0157559	0.00639922	0.033329	0.00950656	0.0257784	0.00744983
	416	104	0.120965	0.0268386	0.0961681	0.0236916	0.152753	0.0391903		0.0164049	0.00684027	0.0314051	0.0103215	0.0241609	0.00771025
	417	104.25	0.0985047	0.0187518	0.0836646	0.0217333	0.136193	0.037188		0.0164742	0.00736796	0.0296052	0.0111661	0.0225873	0.0079464
Interstimulus-Interval	418	104.5	0.0786501	0.0142559	0.070879	0.0192794	0.119035	0.0335161		0.0160913	0.00789419	0.0272351	0.0119197	0.0206566	0.00805105
	419	104.75	0.0614005	0.0110922	0.0579923	0.0162293	0.100405	0.0292922		0.0155254	0.00819854	0.0246207	0.0125294	0.0184538	0.00800552
	420	105	0.046816	0.00852568	0.0454953	0.0119783	0.0838081	0.0238425		0.0147955	0.00820868	0.0218847	0.0129655	0.0162417	0.00750714
	421	105.25	0.0353433	0.00645936	0.0341016	0.00793033	0.0684891	0.0184756		0.0140477	0.00823468	0.0191321	0.013217	0.01411	0.00699138
	422	105.5	0.0273121	0.00550055	0.0264898	0.00711819	0.0552099	0.0139239		0.0134018	0.00816082	0.0167382	0.0130113	0.0119283	0.00635986
	423	105.75	0.022148	0.00525411	0.021962	0.00582354	0.0461008	0.0114185		0.012286	0.008104	0.0143466	0.012595	0.0103235	0.00609757
	424	106	0.0183972	0.00518113	0.0187144	0.00474886	0.0383505	0.00967143		0.0110882	0.00770138	0.0126516	0.0116138	0.00912461	0.00569546
	425	106.25	0.0155645	0.00526149	0.0164424	0.00391785	0.0319929	0.00825492		0.0101805	0.00683384	0.0115272	0.0104301	0.00831513	0.00513935
	426	106.5	0.0136961	0.00517015	0.0147988	0.00370524	0.0270001	0.00720679		0.00946209	0.00586592	0.0107716	0.00938384	0.00771915	0.0047469
	427	106.75	0.0123388	0.00512131	0.013104	0.00411883	0.0227721	0.0065031		0.00930417	0.00507233	0.0102145	0.00843244	0.00716242	0.00453787
	428	107	0.0111544	0.00508728	0.0115147	0.00464952	0.0195734	0.00589085		0.0094386	0.00456165	0.00972794	0.00784378	0.00653874	0.00435965
	429	107.25	0.0100631	0.00501301	0.0100427	0.00490987	0.0168229	0.00527901		0.00945642	0.00410583	0.00916339	0.007214	0.00579371	0.00390839
	430	107.5	0.00908804	0.00476195	0.00876321	0.00472782	0.0142604	0.00473341		0.00948377	0.00369115	0.00864151	0.00640124	0.00520902	0.00323127
	431	107.75	0.00808113	0.00437105	0.00797361	0.00407562	0.0122324	0.00406691		0.00914384	0.00342935	0.00824034	0.00549034	0.00507964	0.00245425
	432	108	0.00728947	0.00377884	0.00723545	0.0033745	0.0103223	0.0035441		0.00886941	0.00317238	0.00758319	0.00418246	0.00491931	0.00167378
	433	108.25	0.00647651	0.00299384	0.00648563	0.00281208	0.00874173	0.00307831		0.00850139	0.00316336	0.00693257	0.00325456	0.00487267	0.00154489
	434	108.5	0.00553705	0.00225909	0.00565983	0.00246825	0.00731711	0.00259881		0.00799285	0.003369	0.00646207	0.00328793	0.00465235	0.0020914
	435	108.75	0.00480558	0.00210219	0.00481049	0.00234006	0.00588953	0.00210313		0.0078713	0.00355089	0.00591579	0.00331629	0.00441971	0.00272024
	436	109	0.00369262	0.00219243	0.00394149	0.00247783	0.00453914	0.00185401		0.00756736	0.00370857	0.0053357	0.00327432	0.00421162	0.00295555
	437	109.25	0.00260427	0.00230812	0.00316852	0.00262416	0.00334162	0.0013946		0.00730235	0.00372542	0.00531169	0.00371831	0.00402573	0.00315419
	438	109.5	0.00172623	0.00219005	0.00233228	0.00235875	0.00230345	0.00108844		0.00687488	0.00345095	0.0049302	0.00364295	0.00382503	0.00280271
	439	109.75	0.00279687	0.00170504	0.00241474	0.00163677	0.00129183	0.00121595		0.00653017	0.00309309	0.00410369	0.00329701	0.00334392	0.00196077
	440	110	0.0128454	0.00589362	0.00923736	0.0038327	0.00381088	0.0021198		0.00642658	0.00290666	0.00395465	0.00310406	0.00353858	0.00161879
Stimulus interval	441	110.25	0.0339234	0.0173342	0.0236777	0.0123655	0.0103992	0.00526093		0.00612458	0.00259202	0.00385437	0.00222837	0.00404089	0.00156502
	442	110.5	0.0661618	0.0345249	0.0459709	0.024967	0.0231523	0.0115494		0.00559926	0.00214577	0.00388257	0.00182669	0.00446662	0.00191531
	443	110.75	0.105488	0.054674	0.0737621	0.0398984	0.0417614	0.0197213		0.00486112	0.00159519	0.00475364	0.00211207	0.00533974	0.00248074
	444	111	0.139561	0.0714053	0.0962465	0.0508131	0.0606599	0.0269801		0.00429707	0.00106116	0.00599347	0.00225492	0.00621598	0.00253057
	445	111.25	0.162045	0.0817176	0.108907	0.0557635	0.076249	0.0321966		0.00365126	0.000673982	0.00754059	0.00266093	0.00743848	0.00207542
	446	111.5	0.172558	0.0850132	0.112111	0.0543698	0.0869049	0.0346327		0.00300352	0.000939491	0.00931261	0.00318803	0.00897753	0.00140584
	447	111.75	0.174248	0.082781	0.107883	0.0480001	0.0931522	0.0341061		0.00264265	0.00151552	0.0113596	0.00394171	0.0111272	0.00155508
	448	112	0.173687	0.0791992	0.101648	0.0407687	0.0963513	0.0329864		0.00245354	0.00206893	0.0143176	0.00499212	0.0138654	0.00369517
	449	112.25	0.17416	0.0757165	0.0964429	0.0343037	0.0984535	0.0317574		0.00300417	0.00242789	0.0180236	0.00657524	0.0173617	0.00696216
	450	112.5	0.174872	0.0729707	0.0928942	0.0293338	0.0999613	0.0310379		0.00408949	0.00259017	0.0225188	0.00903984	0.0216976	0.0106228
	451	112.75	0.174349	0.0695325	0.0902715	0.0259028	0.100967	0.0306879		0.00556258	0.00262237	0.0274603	0.011959	0.026676	0.0146587
	452	113	0.171199	0.0643746	0.0881323	0.0234715	0.101484	0.0299082		0.00740945	0.00294348	0.0318533	0.0150574	0.0312213	0.0184267
	453	113.25	0.163328	0.0571243	0.0857837	0.0216372	0.100957	0.0290441		0.00917492	0.0038168	0.035092	0.0176401	0.0348071	0.0211694
	454	113.5	0.150619	0.0476524	0.081784	0.0207309	0.0988334	0.0289616		0.0110315	0.00506812	0.0364531	0.0193812	0.0366683	0.0232785
	455	113.75	0.134135	0.0371488	0.0762612	0.0206582	0.0948349	0.030032		0.0124886	0.00622935	0.0360634	0.0199109	0.0368662	0.0242807
	456	114	0.115015	0.0275848	0.0692586	0.0210547	0.0889958	0.0315738		0.0135246	0.00700355	0.0345218	0.0192916	0.0358597	0.0239332
	457	114.25	0.0961978	0.019826	0.0617011	0.0211711	0.0815054	0.0322162		0.0143829	0.00715555	0.0323518	0.0178626	0.0337633	0.0224491
Interstimulus-Interval	458	114.5	0.0779136	0.0146128	0.0549004	0.0208824	0.0735999	0.0312481		0.015364	0.00671638	0.0302117	0.0161791	0.0312379	0.0200037
	459	114.75	0.0628534	0.0126156	0.0477053	0.0206501	0.0658773	0.0288168		0.0170072	0.00613201	0.0287359	0.0151481	0.0287216	0.0177129
	460	115	0.0517797	0.0120121	0.0428648	0.019505	0.0588689	0.0258817		0.0188408	0.00649053	0.0277507	0.0152692	0.0267536	0.0158985
	461	115.25	0.0414071	0.0114923	0.0360627	0.0170999	0.0504467	0.0222332		0.0194363	0.00713421	0.0263583	0.0158799	0.0248106	0.0146662
	462	115.5	0.0336884	0.0107377	0.0305734	0.0148957	0.0435077	0.0191883		0.0196364	0.00795268	0.0245553	0.0163343	0.0231724	0.0139771
	463	115.75	0.0280756	0.00972256	0.0261219	0.0126164	0.0375567	0.0166504		0.019328	0.00845143	0.0222187	0.0159833	0.0215859	0.0136566
	464	116	0.0239845	0.00882856	0.0227543	0.0107046	0.0325964	0.014593		0.0188607	0.00848044	0.0200355	0.0149007	0.019814	0.0133356
	465	116.25	0.0204795	0.0078243	0.0202099	0.00933369	0.028299	0.0128551		0.0181995	0.00837476	0.0177965	0.0138609	0.0178675	0.0128396
	466	116.5	0.0182867	0.00724863	0.018023	0.0084685	0.0246083	0.0112945		0.0176378	0.00799066	0.0154459	0.0123844	0.0160039	0.011766
	467	116.75	0.0161874	0.00687886	0.0160138	0.00796125	0.0215282	0.0100655		0.0170198	0.0075076	0.0131056	0.0107661	0.0138458	0.0101233
	468	117	0.0139255	0.00671025	0.0139741	0.00761456	0.0189374	0.00909825		0.015965	0.00694206	0.0106176	0.00916167	0.0118964	0.00889687
	469	117.25	0.0118099	0.00669805	0.0120583	0.00751708	0.0167393	0.0083977		0.0145493	0.00644736	0.00843949	0.00730745	0.0100462	0.00779153
	470	117.5	0.0100059	0.00663601	0.0103931	0.00746214	0.0145732	0.00805578		0.0125639	0.00633168	0.00666827	0.00601048	0.00819605	0.0066859
	471	117.75	0.00864829	0.00635629	0.0090934	0.00739268	0.0127247	0.0079381		0.0105519	0.00623547	0.00533415	0.00492632	0.00675722	0.00571207
	472	118	0.00799338	0.0059395	0.00809288	0.00714899	0.0110291	0.00791907		0.00918827	0.0060201	0.00446401	0.00398242	0.00578261	0.00495346
	473	118.25	0.00787836	0.00578261	0.007609	0.00686896	0.00974465	0.0079444		0.00839019	0.0055334	0.00377181	0.00328534	0.00518156	0.00431896
	474	118.5	0.00788973	0.00570161	0.00752243	0.00669167	0.00905637	0.00782284		0.00764786	0.00496406	0.00314071	0.00245858	0.0048848	0.0038652
	475	118.75	0.00798962	0.00551204	0.00769966	0.00627483	0.0084454	0.00755754		0.00701462	0.00452653	0.00260072	0.00194958	0.00443299	0.00322925
	476	119	0.00777346	0.00524752	0.0080019	0.0057935	0.00807436	0.00716194		0.00625384	0.00422444	0.00230556	0.00175291	0.00408813	0.0025536
	477	119.25	0.00698989	0.00464777	0.00796825	0.00490343	0.00762268	0.0060902		0.00575228	0.00361367	0.00234205	0.0016177	0.00385467	0.0019219
	478	119.5	0.00575066	0.00352755	0.00739453	0.00335201	0.00703719	0.00445283		0.00542034	0.00273669	0.00297204	0.00172908	0.00380859	0.00164776
	479	119.75	0.0038082	0.00216694	0.00601327	0.00256378	0.00666252	0.00520474		0.00516787	0.00349209	0.0040026	0.00278501	0.00420901	0.00346216
	480	120	0.00149113	0.00175461	0.00428397	0.00440074	0.00638629	0.00991092		0.00497304	0.00680978	0.00521263	0.00502569	0.00453062	0.00644457

## Sheet: Figure1c
Figure 1c: Average density projection of voxels that are highly correlated with a moving bar stimulus
	normalized intensity of responsive pixels R2>0.4, p_value<0.0001
tectal zone	larva #1	larva #2	larva #3	larva #4	larva #5	larva #6	larva #7	larva #8		average	95% ci +/-
	0	0	0	0	0	0	0	0		0	0
	0	0	0	0	0	0	0	0		0	0
	0	0	0	0	0	0	0	0		0	0
	0	0	0	0	0	0	0	0		0	0
	0	0	0	0	0	0	0	0		0	0
	0	0	0	0	0	0	0	0		0	0
	0	0	0	0	0	0	0	0		0	0
	0	0	0	0	0	0	0	0		0	0
	0	0	0	0	0	0	0	0		0	0
	0	0	0	0	0	0	0	0		0	0
	0	0	0	0	0	0	0	0		0	0
	0	0	0	0	0	0	0	0		0	0
	0	0	0	0	0	0	0	0		0	0
	0	0	0	0	0	0	0	0		0	0
	0	0	0	0	0	0	0	0		0	0
1. contralateral superficial np	0	0	0	0	0	0	0.00159398	0		0.000199248	0.000377491
	0	0	0	0	0	0	0.0380523	0		0.00475654	0.00901163
	0	0	0	0	0	0	0.0684222	0		0.00855277	0.0162039
	0	0	0	0	0	0	0.0440036	0.00370619		0.00596372	0.0103322
	0	0	0	0	0	0	0.0398159	0.042264		0.01026	0.0127329
	0	0	0	0	0.00288051	0.000109627	0.0743734	0.0634754		0.0176049	0.0213169
	0	0	0	0	0.0121242	0.0180194	0.0835379	0.135566		0.0311559	0.0340261
	0	0.0200147	0	0	0.0200334	0.0982742	0.0585792	0.26002		0.0571151	0.0595923
	0	0.00797933	0	0	0.0190569	0.210092	0.125366	0.356722		0.0899021	0.0887459
	0	0	0	0	0.00765694	0.382611	0.211993	0.419416		0.12771	0.123206
	0	0.0159988	0.00157363	0	0.0106595	0.547563	0.273673	0.461668		0.163892	0.154694
	0	0.0190664	0.0369628	0.0298137	0.091387	0.611584	0.290617	0.473629		0.194133	0.15857
	0.0065942	0.0542443	0.145036	0.117107	0.203629	0.555658	0.317442	0.532586		0.241537	0.139969
	0.0948356	0.0277021	0.185037	0.214596	0.263729	0.555807	0.331044	0.600122		0.284109	0.136929
	0.26707	0.078587	0.261268	0.358713	0.30832	0.552202	0.30376	0.635157		0.345635	0.117232
	0.177728	0.0545594	0.226545	0.465839	0.375784	0.588446	0.340409	0.641342		0.358831	0.135747
	0.035145	0.0157115	0.406579	0.523416	0.491346	0.63521	0.422372	0.637025		0.395851	0.163348
	0.0259167	0.010914	0.523382	0.532023	0.616811	0.617069	0.484819	0.63705		0.430998	0.174268
	0.0247531	0.0171511	0.730413	0.523168	0.54907	0.587588	0.637374	0.660667		0.466273	0.189169
	0.0159127	0	0.867645	0.485776	0.468611	0.580414	0.647163	0.702277		0.470975	0.209231
	0.0153353	0	0.911925	0.459991	0.497213	0.580221	0.63761	0.683093		0.473174	0.213227
	0.00255288	0	0.986506	0.453505	0.592123	0.65994	0.667286	0.68559		0.505938	0.231002
	0	0	1	0.478447	0.478447	0.676786	0.603139	0.711326		0.521641	0.236775
	0.00205674	0	0.860228	0.458846	0.80441	0.650037	0.612171	0.737117		0.515608	0.228059
	0.0195751	0	0.759064	0.448403	0.862647	0.668945	0.602106	0.734614		0.511919	0.222875
	0.0278833	0	0.765643	0.452715	0.87539	0.707875	0.654424	0.700782		0.523089	0.224986
	0.0252312	0	0.829774	0.550958	0.817031	0.768068	0.712547	0.696581		0.550024	0.229667
	0.0294168	0	0.744132	0.651171	0.790504	0.786187	0.783662	0.705501		0.561322	0.228251
	0.00201164	0	0.688843	0.744676	0.800114	0.893502	0.79894	0.74078		0.583608	0.244132
	0	0	0.555166	0.750195	0.778445	0.901206	0.742309	0.784864		0.564023	0.241673
	0	0.0333878	0.547403	0.693043	0.79681	0.804603	0.71957	0.826151		0.552621	0.229336
	0.0073339	0.0985214	0.644656	0.667098	0.826047	0.772825	0.677337	0.870906		0.570591	0.221096
	0.0475576	0.098336	0.667117	0.681322	0.843354	0.707878	0.644994	0.889645		0.572525	0.214633
	0.0517884	0.140533	0.60551	0.726548	0.846218	0.731431	0.635303	0.899908		0.579655	0.21083
	0.0305534	0.0900061	0.596635	0.747746	0.829692	0.778602	0.718387	0.880852		0.584059	0.223844
	0.0505976	0.171965	0.623206	0.738554	0.856894	0.825613	0.790126	0.850409		0.61342	0.214691
	0.0749357	0.194273	0.553411	0.734836	0.864226	0.906473	0.806851	0.867841		0.625356	0.216871
	0.171152	0.242715	0.509775	0.790976	0.878311	1	0.817642	0.909702		0.665034	0.212286
	0.187254	0.281652	0.430725	0.825723	0.92972	0.896309	0.818755	0.803413		0.646694	0.199287
	0.179045	0.36248	0.369388	0.818722	0.996892	0.923732	0.766305	0.819074		0.654455	0.203941
	0.218989	0.374253	0.582991	0.832103	1	0.879878	0.737685	0.864733		0.686329	0.182222
	0.341473	0.404692	0.677923	0.856655	0.948899	0.763566	0.722582	0.861515		0.697163	0.146163
	0.507456	0.694727	0.586068	0.899743	0.989438	0.745874	0.678708	0.826505		0.741065	0.107061
	0.573894	0.614975	0.537616	0.912724	0.977762	0.787808	0.664022	0.800476		0.73366	0.10799
	0.701394	0.655953	0.555619	0.975679	0.964392	0.791185	0.611417	0.769233		0.753109	0.103486
	0.738965	0.527406	0.418749	1	0.871524	0.797499	0.662366	0.735316		0.718978	0.123801
	0.715692	0.597152	0.444121	0.994738	0.826885	0.771216	0.639594	0.72457		0.714246	0.109472
	0.778314	0.631079	0.440388	0.993123	0.809943	0.582075	0.680527	0.764123		0.709947	0.111482
	0.856624	0.795587	0.264276	0.977391	0.846934	0.523469	0.818249	0.821004		0.737942	0.154068
	0.878093	0.74491	0.3654	0.903212	0.835811	0.618027	0.849675	0.838082		0.754151	0.12146
	0.935375	0.73	0.310107	0.903585	0.841645	0.646095	0.893913	0.864581		0.765663	0.139345
	0.938126	0.75508	0.172329	0.857152	0.87159	0.693753	0.961788	0.897863		0.76846	0.172185
	1	1	0.137589	0.785138	0.901705	0.563234	0.996788	0.953444		0.792237	0.203675
	0.970673	0.940608	0.216029	0.732644	0.89867	0.465498	1	1		0.778015	0.194832
2. contralateral deep np	0.959605	0.942974	0.22124	0.677578	0.845934	0.473453	0.754811	0.993589		0.733648	0.180608
	0.941644	0.939301	0.162953	0.568092	0.749567	0.343656	0.518134	0.940927		0.645534	0.199076
	0.864237	0.84318	0.254701	0.391464	0.674275	0.296428	0.296006	0.911412		0.566463	0.191099
	0.822083	0.767935	0.266734	0.263292	0.704048	0.397835	0.204894	0.900452		0.540909	0.191495
	0.807505	0.796638	0.272834	0.159326	0.649009	0.412555	0.148171	0.864916		0.513869	0.201822
	0.814172	0.917425	0.344951	0.141358	0.616632	0.490072	0.24419	0.809055		0.547232	0.193213
	0.796148	0.781043	0.358367	0.0535492	0.549534	0.503013	0.223503	0.747942		0.501637	0.183692
	0.707086	0.678084	0.476651	0.0497604	0.462045	0.321003	0.208504	0.650531		0.444208	0.158929
	0.746435	0.569232	0.421752	0.0266548	0.400488	0.214299	0.215118	0.643436		0.404677	0.163345
	0.815813	0.500853	0.309108	0.0496806	0.307612	0.0859412	0.153678	0.640054		0.357843	0.183496
	0.821488	0.480761	0.126449	0.0434073	0.310542	0.0246343	0.138428	0.65867		0.325547	0.200319
	0.826936	0.552816	0.017604	0.0406034	0.309427	0.0221809	0.134963	0.648486		0.319127	0.213574
	0.745406	0.636344	0.0522708	0.0970364	0.340884	0.00200947	0.175464	0.640182		0.3362	0.200199
	0.609751	0.559972	0.0658964	0.173043	0.307938	0.0037931	0.196639	0.601929		0.31487	0.16453
	0.601615	0.418997	0.0424558	0.123256	0.311298	0.0151308	0.13412	0.563213		0.276261	0.155298
	0.531667	0.346413	0.160767	0.0672316	0.303283	0	0.0396607	0.555159		0.250523	0.146031
	0.481819	0.313404	0.14034	0.0854126	0.291371	0	0.0564162	0.495732		0.233062	0.128259
	0.43409	0.207713	0.0841153	0.092795	0.281484	0	0.104131	0.42457		0.203612	0.10917
	0.328781	0.146329	0.0727522	0.0954037	0.223166	0	0.166758	0.457876		0.186383	0.0991123
	0.248433	0.0642208	0.0906864	0.0637001	0.204313	0	0.125051	0.473825		0.158779	0.10074
3. contralateral SPV	0.212548	0.0457135	0.0443436	0.0470186	0.277408	0	0.0734207	0.519789		0.15253	0.118166
	0.17955	0.0375813	0.0171166	0.0392103	0.330477	0.0238604	0.101512	0.528489		0.157225	0.123281
	0.223039	0.149578	0.0325467	0.065874	0.373726	0.0328312	0.15579	0.473135		0.188315	0.108213
	0.184674	0.121716	0.0261126	0.0568944	0.442492	0.0106492	0.0752252	0.440158		0.16974	0.118114
	0.188553	0.00366839	0.00837837	0.0600444	0.44407	0.0275099	0.0832179	0.403456		0.152362	0.119068
	0.188462	0	0.0389044	0.086087	0.366174	0.0450382	0.0252114	0.331634		0.135189	0.0963934
	0.108204	0	0.0695969	0.0917746	0.340347	0.0400534	0.0496938	0.337905		0.129697	0.089329
	0.105724	0.0447914	0.0420248	0.0781988	0.366671	0.00703478	0.0790868	0.319734		0.130408	0.0905768
	0.121149	0.114997	0.0566413	0.0533185	0.40319	0.0154903	0.145678	0.276994		0.148432	0.0871318
	0.149817	0.16148	0.0358377	0.0297516	0.46757	0	0.162625	0.273177		0.160032	0.102996
	0.212422	0.100086	0.0144258	0.00951198	0.503576	0	0.182971	0.279814		0.162851	0.115642
	0.23795	0.130854	0	0.0446229	0.549518	0.00734064	0.154802	0.274423		0.174939	0.121997
	0.283839	0.113135	0	0.0456256	0.564759	0.0117049	0.14859	0.298632		0.183286	0.128358
	0.310902	0.107525	0	0.0276841	0.597339	0.0247527	0.126346	0.293687		0.186029	0.136755
	0.288765	0.0435063	0	0.0409494	0.517067	0.126382	0.112328	0.298883		0.178485	0.118039
	0.255018	0.125426	0	0.0749068	0.55117	0.222805	0.128732	0.307119		0.208147	0.114377
	0.182256	0.186964	0	0.0816681	0.572635	0.199845	0.156171	0.268519		0.206007	0.11313
	0.16978	0.185912	0	0.0751109	0.591912	0.158689	0.147533	0.261338		0.198784	0.118347
	0.142041	0.0468627	0.0232862	0.0510293	0.568502	0.204344	0.145003	0.242203		0.177909	0.117921
	0.120419	0.0505203	0.00256856	0.108385	0.526254	0.0997356	0.119919	0.217432		0.155654	0.10846
	0.119886	0.0451946	0	0.182644	0.450075	0.11519	0.0925966	0.244316		0.156238	0.0942517
	0.145965	0.0241619	0	0.171331	0.389096	0.114791	0.0346418	0.202094		0.13526	0.0845375
	0.104172	0.0691063	0	0.126176	0.338403	0.126031	0.000258646	0.200342		0.120561	0.074161
	0.0865274	0.0983561	0	0.0844987	0.350136	0.108621	0	0.194395		0.115317	0.0759945
	0.207812	0.114482	0	0.00900621	0.403564	0.0806429	0.0349257	0.118329		0.121095	0.0890255
	0.274277	0.0893821	0	0	0.383262	0.0720536	0.00477353	0.0879839		0.113967	0.0944428
	0.297037	0.149539	0	0	0.414305	0.0734327	0.0185455	0.0848211		0.12971	0.101451
	0.308619	0.265137	0	0	0.372415	0.0810452	0.0243729	0.129497		0.147636	0.0992873
	0.334879	0.294824	0.0279024	0	0.347134	0.0312416	0.133695	0.137105		0.163348	0.0962507
	0.321321	0.299829	0.0537746	0.00039929	0.305293	0.0417384	0.205862	0.128837		0.169632	0.0876145
	0.302052	0.268716	0.058846	0	0.25464	0.0597414	0.303229	0.13269		0.172489	0.0827576
	0.269776	0.249128	0.0684663	0	0.279287	0.0619504	0.374166	0.169233		0.184001	0.0873945
	0.21769	0.241116	0.0488349	0	0.337784	0.0724779	0.373105	0.203639		0.186831	0.0908227
	0.206955	0.187437	0.0339042	0	0.359746	0.0725842	0.325839	0.171767		0.169779	0.0872894
	0.266781	0.251753	0.0408808	0	0.333683	0.0782947	0.279215	0.123251		0.171732	0.0843162
	0.328393	0.254087	0.0436078	0	0.335482	0.106122	0.286466	0.125278		0.184929	0.0885311
	0.330071	0.318548	0.0303085	0	0.33243	0.110122	0.257416	0.113707		0.186575	0.0929131
	0.291678	0.297541	0.0225384	0	0.357191	0.0992324	0.276619	0.103077		0.180985	0.0935876
	0.277128	0.250524	0.0312376	0.0110559	0.404622	0.076442	0.301594	0.128636		0.185155	0.0958956
	0.295846	0.123494	0.110522	0.0413842	0.477717	0.0490154	0.365851	0.138997		0.200353	0.10722
	0.319895	0.200764	0.119742	0.0629104	0.443533	0.0153884	0.38436	0.120082		0.208334	0.105248
	0.232971	0.306606	0.102912	0.0898403	0.500492	0	0.399393	0.0936317		0.215731	0.116955
	0.183573	0.248692	0.054932	0.133736	0.575768	0.0328783	0.282127	0.0814019		0.199138	0.118211
	0.143891	0.162076	0.0487624	0.140781	0.488368	0.0525049	0.153695	0.0834534		0.159191	0.0941458
	0.16315	0.195731	0.0133195	0.146752	0.412873	0.00291608	0.140343	0.100995		0.14701	0.0855245
	0.171675	0.0664172	0	0.157862	0.400212	0.0747175	0.143721	0.0933875		0.138499	0.0802513
	0.157034	0.0858573	0	0.0845785	0.422279	0.0351882	0.155528	0.0793198		0.127473	0.0874194
	0.178918	0.070464	0	0.0466105	0.46582	0.00615009	0.162094	0.0642203		0.124285	0.102215
	0.193261	0.0537655	0	0.0532742	0.467383	0	0.161659	0.0346562		0.1205	0.105211
	0.199486	0.0290367	0	0.0696273	0.453086	0	0.166442	0.00744902		0.115641	0.104861
	0.139822	0.0597677	0	0.0932831	0.48146	0	0.255105	0		0.12868	0.112153
	0.056398	0.0967374	0	0.124614	0.474332	0	0.215276	0		0.12092	0.108135
	0.026467	0.117926	0	0.0922715	0.41297	0	0.187078	0.018244		0.10687	0.0939229
	0.0170042	0.0696423	0	0.0131056	0.367419	0	0.202818	0.0433692		0.0891699	0.0875974
	0.0159578	0.0574694	0	0.0145785	0.346686	0	0.189874	0.0538283		0.0847993	0.0821874
	0.0102296	0.0768184	0	0.0150311	0.277888	0	0.0555235	0.0561912		0.0614602	0.0617426
	0.0460421	0.0454216	0	0	0.254103	0	0	0.0633716		0.0511173	0.0576567
	0.00806459	0.0272666	0	0	0.178168	0	0	0.0760899		0.0361987	0.0422576
	0	0.00320347	0	0	0.0558444	0	0	0.0622726		0.0151651	0.0181984
4. ipsilateral SPV	0	0	0	0	0	0	0	0.0223165		0.00278957	0.00528505
	0	0	0	0	0	0	0	0		0	0
	0	0	0	0	0	0	0	0		0	0
	0	0	0	0	0	0	0	0		0	0
	0	0	0	0	0	0	0	0		0	0
	0	0	0	0	0	0	0	0		0	0
	0	0	0	0	0	0	0	0		0	0
	0	0	0	0	0	0	0	0		0	0
	0	0	0	0	0	0	0	0		0	0
	0	0	0	0	0	0	0	0		0	0
	0	0	0	0	0	0	0	0		0	0
	0	0	0.0270592	0	0	0	0	0		0.0033824	0.00640822
	0	0	0.0535249	0	0	0	0	0		0.00669061	0.0126759
	0	0	0.0356618	0	0	0	0	0		0.00445772	0.0084455
	0	0	0.011727	0	0	0	0	0		0.00146588	0.00277722
	0	0	0	0	0	0	0	0		0	0
	0	0	0	0	0	0	0	0		0	0
	0	0	0	0	0	0	0	0		0	0
	0	0	0	0	0	0	0	0		0	0
	0	0	0	0	0	0	0	0		0	0
	0	0	0	0	0	0	0	0		0	0
	0	0	0	0	0	0	0	0		0	0
	0	0	0	0	0	0	0	0		0	0
	0	0	0	0	0	0	0	0		0	0
	0	0	0	0	0	0	0	0		0	0
	0	0	0	0	0	0	0	0		0	0
	0	0	0	0	0	0	0	0		0	0
	0	0	0	0	0	0	0	0		0	0
	0	0.023385	0	0	0	0	0	0		0.00292313	0.00553809
	0	0.032061	0	0	0	0	0	0		0.00400762	0.00759275
	0	0.00180716	0	0	0	0	0	0		0.000225896	0.000427977
	0	0	0	0	0	0	0	0		0	0
	0	0	0	0	0	0	0	0		0	0
	0	0	0	0	0	0	0	0		0	0
	0	0	0	0	0	0	0	0		0	0
	0	0	0	0.00385093	0	0	0	0		0.000481366	0.000911987
	0	0	0	0.0417125	0	0	0.00458586	0		0.0057873	0.00978254
	0	0	0	0.0554215	0	0	0.0258755	0		0.0101621	0.0136689
	0	0	0	0.0395652	0	0	0.0121816	0		0.00646836	0.00940186
	0	0	0	0.00614907	0	0	0	0		0.000768634	0.00145624
	0	0	0	0	0	0	0	0		0	0
	0	0	0.0124427	0	0	0	0	0		0.00155534	0.00294671
	0	0	0.0310966	0	0	0	0	0		0.00388708	0.00736438
	0	0	0.0308456	0	0	0	0	0		0.00385569	0.00730492
	0.0112579	0	0	0	0	0	0	0		0.00140724	0.00266613
	0.017365	0	0	0	0	0	0	0		0.00217063	0.00411243
	0.0086329	0	0	0	0	0	0	0		0.00107911	0.00204446
	0	0	0	0	0	0	0	0		0	0
	0.00866898	0	0	0	0	0	0	0		0.00108362	0.00205301
	0.0293807	0	0	0	0	0	0	0		0.00367259	0.00695801
	0.0168508	0	0	0	0	0	0	0		0.00210636	0.00399066
	0.00237247	0	0.0221073	0	0	0	0	0		0.00305998	0.00518515
	0	0	0.0653553	0	0	0	0	0		0.00816941	0.0154776
	0	0	0.0749851	0	0	0	0	0		0.00937313	0.0177581
	0	0	0.103144	0	0	0.00875702	0	0		0.0139876	0.0242177
	0	0	0.0818878	0	0	0.0159157	0	0		0.0122254	0.0192199
	0	0	0.102947	0	2.36543e-06	0.0198666	0	0		0.0153519	0.0241608
	0	0	0.0619086	0	0.00570406	0.0136892	0	0		0.0101627	0.0143805
	0	0	0.0616347	0	0.0064608	0.00969653	0	0		0.00972401	0.0142727
	0	0.00637141	0.0489598	0	0.0041743	0.0440044	0	0.00950055		0.0141263	0.0135992
5. ipsilateral deep np	0	0.0238221	0.00664496	0	0	0.069428	0	0.0393577		0.0174066	0.0170907
	0	0.0310863	0	0	0	0.0564197	0	0.0224997		0.0137507	0.0141938
	0	0.0341369	0.032101	0	0	0.0750059	0	0.0297716		0.0213769	0.0179954
	0	0.0600751	0.0858622	0	0	0.0483248	0	0.0290634		0.0279157	0.022541
	0	0.119628	0.263008	0	0	0.0177223	0	0		0.0500448	0.0639295
	0	0.0411199	0.335614	0	0	0.000262009	0	0.00592868		0.0478656	0.0784569
	0	0	0.399112	0	0.00275032	0	0	0.0172426		0.0523882	0.0939269
	0.00700916	0	0.439705	0	0.0171691	0	0	0.0413481		0.0631539	0.102367
	0.0223716	0	0.36438	0	0.00840555	0.000731214	0	0.156716		0.0690756	0.0876043
	0.0788778	0	0.296255	0	0	0.0183527	0	0.307632		0.0876397	0.0904072
	0.029922	0	0.347571	0	0.00544367	0.0907999	0.00228331	0.383576		0.107449	0.10882
	0.0270804	0	0.333581	0	0.00891005	0.209077	0.0838231	0.357418		0.127486	0.101445
	0.0190158	0	0.201469	0	0	0.311361	0.0985118	0.313762		0.118015	0.0928938
	0.0653827	0	0.0754322	0	0	0.462136	0.0797749	0.251056		0.116723	0.10858
	0.110956	0.0490251	0.0914209	0	0	0.45102	0.105846	0.156087		0.120544	0.0966747
	0.288602	0.0830199	0.0663502	0	0	0.361638	0.27305	0.12797		0.150079	0.0934041
	0.515683	0.183764	0.0617878	0.00836735	0.00836486	0.297387	0.395824	0.106167		0.197168	0.126344
	0.583537	0.299529	0.0294505	0.00641526	0.0753001	0.218984	0.310753	0.0477714		0.196468	0.132722
	0.467476	0.175127	0.041532	0	0.122072	0.0433061	0.124933	0.0174136		0.123982	0.101473
6. ipsilateral superfical np	0.413134	0.222514	0.0736209	0.0205413	0.122332	0.0029402	0.0307007	0.00758945		0.111672	0.0954851
	0.344387	0.348631	0.111973	0.109902	0.139159	0.019734	0.0105937	0.015875		0.137532	0.092525
	0.299148	0.580412	0.145225	0.0892458	0.0977745	0.000711481	0.0305515	0.0156368		0.157338	0.131094
	0.264463	0.690647	0.0745124	0.00642413	0.111673	0	0.0386851	0.00362071		0.148753	0.158003
	0.262343	0.614583	0.102204	0	0.0772611	0.00138569	0.0338321	0.00995238		0.137695	0.141532
	0.293555	0.568531	0.0679642	0	0.0389926	0.036063	0.0296902	0		0.129349	0.13489
	0.312516	0.530973	0.00354872	0	0.034501	0.10066	0.0394105	0		0.127701	0.129596
	0.255171	0.440848	0	0	0.0252004	0.207322	0.00102256	0		0.116195	0.111818
	0.177466	0.401487	0	0	0.0412547	0.207091	0	0		0.103412	0.0986149
	0.0965044	0.368438	0	0	0.0131332	0.144143	0	0.00625229		0.0785589	0.0864789
	0.0394479	0.23002	0	0	0.00296188	0.0337948	0	0.00716205		0.0391733	0.0527373
	0.0332867	0.150018	0	0	0.0200659	0.00453199	0	0.019343		0.0284057	0.0339249
	0.113842	0.25686	0	0	0.0184385	0	0	0.0109293		0.0500088	0.0616983
	0.0487033	0.202526	0	0	0.00368607	0	0	0		0.0318644	0.0475533
	0.00234541	0.169146	0	0	0	0	0	0		0.0214364	0.039982
	0.0131704	0.0541609	0	0	0	0	0	0		0.0084164	0.01276
	0.00949889	0.0450216	0	0	0	0	0	0		0.00681506	0.0105777
	0.010428	0.158669	0	0	0	0	0	0		0.0211371	0.0373037
	0.0219205	0.318887	0	0	0	0	0	0		0.042601	0.0749543
	0.0107347	0.252926	0	0	0	0	0	0		0.0329576	0.0595885
	0	0.0757604	0	0	0	0	0	0		0.00947005	0.0179417
	0	0.0150118	0	0	0	0	0	0		0.00187648	0.00355514
	0	0	0	0	0	0	0	0		0	0
	0	0	0	0	0	0	0	0		0	0
	0	0	0	0	0	0	0	0		0	0
	0	0	0	0	0	0	0	0		0	0
	0	0	0	0	0	0	0	0		0	0
	0	0	0	0	0	0	0	0		0	0
	0.0214514	0	0	0	0	0	0	0		0.00268143	0.00508018
	0.10401	0	0	0	0	0	0	0		0.0130012	0.0246318
	0.128907	0	0.0330409	0	0	0	0	0		0.0202435	0.0304128
	0.127807	0.0163741	0.0562237	0	0	0	0	0		0.0250506	0.0307411
	0.0880339	0.0743872	0.0973247	0	0	0	0	0		0.0324682	0.0302985
	0.0640476	0.136634	0.126994	0	0	0	0	0		0.0409595	0.0404104
	0.0424789	0.0234854	0.192006	0	0	0	0	0		0.0322462	0.0445065
	0.00534933	0	0.226706	0	0	0	0	0		0.0290069	0.0535228
	0	0	0.204164	0	0	0.00463175	0	0		0.0260994	0.048206
	0	0	0.00965527	0	0	0.0202328	0	0		0.00373601	0.00500573
	0	0	0	0	0	0.0254313	0	0		0.00317892	0.00602271
	0	0	0	0	0	0.0256736	0	0		0.0032092	0.00608008
	0	0	0	0	0	0.000359577	0	0		4.49472e-05	8.51559e-05
	0	0	0	0	0	0	0	0		0	0
	0	0	0	0	0	0	0	0		0	0
	0	0	0	0	0	0	0	0		0	0
	0	0	0	0	0	0	0	0		0	0
	0	0	0	0	0	0	0	0		0	0
	0	0	0	0	0	0	0	0		0	0
	0	0	0	0	0	0	0	0		0	0
	0	0	0	0	0	0	0	0		0	0
	0	0	0	0	0	0	0	0		0	0
	0	0	0	0	0	0	0	0		0	0
	0	0	0	0	0	0	0	0		0	0
	0	0	0	0	0	0	0	0		0	0
	0	0	0	0	0	0	0	0		0	0
	0	0	0	0	0	0	0	0		0	0
	0	0	0	0	0	0	0	0		0	0
	0	0	0	0	0	0	0	0		0	0
	0	0	0	0	0	0	0	0		0	0
	0	0	0	0	0	0	0	0		0	0
	0	0	0	0	0	0	0	0		0	0
	0	0	0	0	0	0	0	0		0	0
	0	0	0	0	0	0	0	0		0	0
	0	0	0	0	0	0	0	0		0	0

## Sheet: Figure4b
Figure 4b: ITN cell bodies showing strong Ca-transient modulations in response to moving spots
			normalized fluroescence (sd)																						normalized fluroescence (sd)
		cell #	1	2	3	4	5	6	7	8	9	10	11	12	13	14	15	16	17	18	19	20	21		average	95% ci +/-						cell #	1	2	3	4	5	6	7	8	9	10	11	12	13	14	15	16	17
	frame	time in s																													frame	time in s
	1	0.275	-0.0897742	-0.0746003	-0.227824	-0.289269	-0.264849	-0.19523	-0.6201	-0.0855779	-0.191381	0.0780876	0.163095	-0.0925481	0.0220402	0.128797	-0.469936	0.414051	-0.0101951	-0.112344	0.100562	-0.231079	-0.0870452		-0.101672	0.0842957					1	0.25	-0.290005	-0.376602	-0.1911	-0.203982	-0.0904995	-0.120675	-0.185156	-0.438107	-0.0312818	-0.0699078	-0.461645	-0.348051	-0.241647	-0.259207	-0.449318	-0.142681	-0.0611273
	2	0.55	-0.0403492	-0.0637874	-0.239828	-0.243275	-0.215449	-0.0538468	-0.497752	-0.0938979	-0.107253	0.0138942	0.0487809	-0.10485	0.0669864	-0.0287007	-0.371104	0.278426	-0.0553631	-0.0783396	0.0159367	-0.282542	-0.168644		-0.10576	0.0627946					2	0.5	-0.230123	-0.364226	-0.224021	-0.2261	-0.126136	-0.16719	-0.229135	-0.442683	-0.064297	-0.151365	-0.464738	-0.392725	-0.287415	-0.195189	-0.412231	-0.195579	-0.0987166
	3	0.825	-0.00649387	-0.0251429	-0.18949	-0.195165	-0.176877	0.0529644	-0.350763	-0.119485	-0.0251816	-0.057481	-0.0390454	-0.148358	0.108343	-0.123833	-0.351163	0.17627	-0.130249	-0.0356742	-0.0636648	-0.29097	-0.154616		-0.102194	0.0509518					3	0.75	-0.209267	-0.32834	-0.253489	-0.218116	-0.134113	-0.206955	-0.247892	-0.406753	-0.0956817	-0.260864	-0.412503	-0.41321	-0.316507	-0.128169	-0.359787	-0.171726	-0.0919205
	4	1.1	-0.0350011	0.00862908	-0.120161	-0.176258	-0.154728	0.0935465	-0.266965	-0.0927283	0.0765969	-0.096925	-0.0866861	-0.165706	0.0806231	-0.159062	-0.361179	0.0902707	-0.238477	-0.0580334	-0.160034	-0.283501	-0.164204		-0.108094	0.0481844					4	1	-0.2115	-0.303576	-0.269247	-0.230664	-0.146527	-0.239414	-0.271097	-0.379948	-0.117919	-0.310418	-0.364837	-0.387436	-0.29297	-0.0598649	-0.281416	-0.159414	-0.12316
	5	1.375	-0.11321	0.0117721	-0.0954269	-0.140071	-0.140674	0.0451431	-0.221454	-0.0722502	0.167752	-0.144099	-0.114094	-0.154457	0.0313245	-0.148416	-0.39692	0.00426318	-0.257355	-0.0609149	-0.217891	-0.255151	-0.185634		-0.117036	0.0471174					5	1.25	-0.226025	-0.298627	-0.22801	-0.250569	-0.149547	-0.244452	-0.271496	-0.350137	-0.0898234	-0.275635	-0.288425	-0.323094	-0.279026	-0.0947375	-0.242881	-0.185836	-0.124586
	6	1.65	-0.149884	-0.00144383	-0.114877	-0.123226	-0.139944	-0.0246814	-0.201094	-0.0530595	0.239541	-0.181339	-0.0922648	-0.12583	0.0146814	-0.107658	-0.46514	-0.0510541	-0.316771	-0.0741388	-0.2106	-0.236049	-0.142131		-0.12176	0.051498					6	1.5	-0.250687	-0.274902	-0.193477	-0.292744	-0.130969	-0.278464	-0.307013	-0.315196	-0.0414071	-0.162983	-0.243829	-0.271146	-0.281305	-0.156271	-0.24743	-0.181529	-0.101842
	7	1.925	-0.151733	-0.0409187	-0.147122	-0.0760248	-0.129124	-0.133473	-0.165089	-0.0524634	0.225098	-0.169261	-0.00446559	-0.117108	-0.0111571	-0.0458155	-0.480912	-0.0689723	-0.356396	-0.0905999	-0.203865	-0.231658	-0.159621		-0.124318	0.0518306					7	1.75	-0.310191	-0.269818	-0.161907	-0.294501	-0.0916571	-0.268595	-0.294209	-0.274026	0.0130965	-0.0573593	-0.193496	-0.212893	-0.288373	-0.23819	-0.289612	-0.150849	-0.0471663
	8	2.2	-0.154369	-0.0988064	-0.1903	-0.0349888	-0.134176	-0.247937	-0.174679	-0.0154718	0.190003	-0.139206	0.110687	-0.0763146	-0.0116482	-0.0203697	-0.461118	-0.125945	-0.342424	-0.10831	-0.172042	-0.253009	-0.229991		-0.128115	0.054193					8	2	-0.33684	-0.293211	-0.118036	-0.288325	-0.0500894	-0.23894	-0.264831	-0.260901	0.0467152	0.0676363	-0.159193	-0.165589	-0.314067	-0.301323	-0.335638	-0.169312	-0.0395224
	9	2.475	-0.136351	-0.154411	-0.240788	-0.00908928	-0.128186	-0.35572	-0.183064	-0.0240686	0.122415	-0.140852	0.220249	-0.0184214	0.0317733	-0.0440674	-0.441048	-0.207353	-0.266982	-0.112405	-0.132251	-0.275704	-0.227744		-0.129718	0.0581617					9	2.25	-0.28634	-0.318925	-0.10184	-0.262926	-0.04959	-0.233404	-0.257847	-0.248479	0.0412275	0.164648	-0.136603	-0.196165	-0.376018	-0.29948	-0.41117	-0.174462	0.00719886
	10	2.75	-0.113889	-0.190667	-0.25807	0.0330793	-0.080394	-0.399082	-0.204411	0.0277743	0.0620046	-0.0999045	0.339917	0.00971116	0.100012	-0.0835981	-0.400376	-0.263009	-0.193617	-0.127096	-0.0703062	-0.28283	-0.156518		-0.111965	0.0652451					10	2.5	-0.241418	-0.337002	-0.0919009	-0.251832	-0.0454416	-0.247425	-0.247093	-0.252555	0.0339569	0.221015	-0.136693	-0.211691	-0.392925	-0.240882	-0.429268	-0.122392	0.0386672
	11	3.025	-0.0798996	-0.216252	-0.268823	0.0442677	-0.0347514	-0.468507	-0.225836	0.05532	-0.025978	-0.0587124	0.40345	0.0294859	0.118479	-0.114367	-0.398481	-0.320619	-0.115853	-0.116863	-0.031839	-0.239185	-0.0816824		-0.102221	0.0719608					11	2.75	-0.188471	-0.381484	-0.0756099	-0.218895	-0.105664	-0.237461	-0.22919	-0.297969	-0.05502	0.202898	-0.0931498	-0.182454	-0.402562	-0.143812	-0.406702	-0.0551338	0.0430476
	12	3.3	-0.0473414	-0.230318	-0.271854	0.0497769	0.00322128	-0.479074	-0.27274	0.0719222	-0.0676917	-0.0638776	0.359367	0.0447244	0.109432	-0.124356	-0.376056	-0.410724	-0.0391935	-0.0875899	0.00311969	-0.191921	0.0544912		-0.0936515	0.0744664					12	3	-0.163847	-0.408738	-0.0615031	-0.226555	-0.161477	-0.280115	-0.270862	-0.340321	-0.120569	0.207416	-0.0846964	-0.157448	-0.399894	-0.076273	-0.362149	-0.00316376	0.0585666
	13	3.575	-0.0356311	-0.198181	-0.298567	0.0194471	0.0230871	-0.457449	-0.280084	0.0652727	-0.100179	-0.0741029	0.237924	0.0349157	0.0786147	-0.142385	-0.337106	-0.445525	-0.00950042	-0.0547809	0.0270349	-0.158015	0.202052		-0.0906266	0.0719853					13	3.25	-0.146818	-0.395077	-0.0973099	-0.268969	-0.198671	-0.324701	-0.338104	-0.3741	-0.163304	0.208114	-0.08643	-0.120911	-0.383402	-0.0234761	-0.314539	0.0464592	0.0496064
	14	3.85	-0.0102084	-0.183967	-0.297816	0.00418624	0.00199011	-0.429287	-0.267119	0.0825292	-0.137551	-0.101245	0.107372	0.00788814	0.0629012	-0.118261	-0.285257	-0.420751	-0.0232535	0.000964503	0.0541039	-0.132858	0.280017		-0.0859819	0.0676672					14	3.5	-0.140215	-0.365191	-0.104039	-0.314078	-0.179882	-0.35015	-0.391174	-0.403296	-0.164894	0.185183	-0.0697768	-0.01683	-0.371539	-0.0399268	-0.254681	0.0847536	0.019901
	15	4.125	0.0119746	-0.14029	-0.308046	-0.0438625	-0.0325579	-0.437101	-0.228693	0.052938	-0.157788	-0.147841	-0.0419773	0.00586805	0.010854	-0.107721	-0.233422	-0.3801	-0.0381424	0.0409533	0.000974585	-0.149037	0.279058		-0.0973313	0.0611156					15	3.75	-0.121718	-0.332416	-0.117242	-0.330532	-0.170636	-0.355966	-0.457397	-0.39042	-0.197677	0.111715	-0.0706409	0.0313607	-0.392713	-0.0885778	-0.226269	0.0921944	-0.0244575
	16	4.4	0.0247239	-0.116395	-0.296025	-0.0682222	-0.0522605	-0.380723	-0.149049	0.0094733	-0.155498	-0.17481	-0.144521	-0.024052	-0.0415341	-0.119597	-0.1538	-0.333158	-0.0467339	0.0363423	-0.0391248	-0.196673	0.244046		-0.103695	0.0519315					16	4	-0.0962356	-0.308237	-0.133095	-0.357335	-0.091035	-0.36518	-0.514141	-0.324461	-0.169765	0.0541473	-0.098116	0.0656616	-0.413887	-0.149405	-0.183154	0.0675801	-0.0456865
	17	4.675	-0.00175535	-0.102717	-0.256992	-0.149684	-0.103561	-0.300305	-0.0199329	0.0269424	-0.138253	-0.193674	-0.170387	-0.0406479	-0.0822186	-0.186319	-0.131919	-0.228767	-0.0677955	-0.0265812	-0.069389	-0.234009	0.187847		-0.109053	0.0420766					17	4.25	-0.0317644	-0.275654	-0.160011	-0.359577	0.00157435	-0.338411	-0.534697	-0.274307	-0.140132	-0.0038671	-0.137128	0.0768488	-0.405644	-0.189267	-0.14378	0.0121136	-0.107718
	18	4.95	-0.0121572	-0.11454	-0.213726	-0.199508	-0.138171	-0.252146	0.0476879	0.00700143	-0.132783	-0.221062	-0.131966	-0.0226703	-0.079736	-0.220567	-0.0965851	-0.129786	-0.0783404	-0.117793	-0.0917667	-0.26424	0.127358		-0.111214	0.0380191					18	4.5	0.0390439	-0.265024	-0.14292	-0.360573	0.0467412	-0.315046	-0.528014	-0.242999	-0.10564	-0.0647819	-0.189564	0.0274617	-0.376815	-0.232038	-0.101148	-0.00889998	-0.127389
	19	5.225	-0.0445092	-0.0783653	-0.174106	-0.267306	-0.143045	-0.168593	0.130835	-0.0198724	-0.0869822	-0.186515	-0.130856	-0.0458839	-0.108094	-0.25967	-0.0396839	-0.0667	-0.0821872	-0.244821	-0.112074	-0.275023	0.0896232		-0.110182	0.0404468					19	4.75	0.063519	-0.273373	-0.145897	-0.389009	0.0597274	-0.300066	-0.503811	-0.219615	-0.0868693	-0.0966675	-0.27683	-0.0675155	-0.298235	-0.247584	-0.0588079	-0.0264781	-0.137321
	20	5.5	-0.0596746	-0.0677777	-0.174449	-0.286612	-0.166489	-0.0612194	0.184382	-0.0356548	-0.0618566	-0.147224	-0.131141	-0.0770154	-0.135537	-0.253368	0.0105449	-0.0280175	-0.0976985	-0.339617	-0.0625935	-0.257003	0.0749152		-0.103481	0.0457209					20	5	0.0685823	-0.267868	-0.168599	-0.43815	0.0765784	-0.306886	-0.472025	-0.22039	-0.0423626	-0.126841	-0.342386	-0.141893	-0.211307	-0.266949	-0.0236267	-0.0503887	-0.150616
	21	5.775	-0.0894592	-0.0487196	-0.182714	-0.308912	-0.200523	0.00694516	0.227459	0.0249836	-0.0281454	-0.122645	-0.143129	-0.0806211	-0.149869	-0.251114	0.0786909	0.00228641	-0.125904	-0.419081	-0.0201853	-0.21502	0.0855238		-0.0933406	0.0551099					21	5.25	0.0585581	-0.239497	-0.181987	-0.471995	0.0448759	-0.343894	-0.448952	-0.231224	0.0122945	-0.163852	-0.409353	-0.246067	-0.140803	-0.275406	-0.0574042	-0.0153967	-0.236388
	22	6.05	-0.0718402	-0.00340785	-0.207958	-0.287632	-0.226239	-0.00180362	0.173072	0.0224095	-0.00889801	-0.104463	-0.151931	-0.101516	-0.174708	-0.220345	0.174767	-0.0209108	-0.140064	-0.410978	-0.00477796	-0.206123	0.0831522		-0.0900093	0.0555084				full-field flash	22	5.5	0.032006	-0.218685	-0.17572	-0.517366	-0.00222926	-0.395963	-0.412928	-0.194245	0.0666585	-0.249749	-0.473693	-0.336298	-0.126548	-0.259416	-0.0845554	0.0395994	-0.251234
	23	6.325	-0.0553471	0.0215238	-0.22222	-0.27654	-0.234688	0.0297548	0.148729	0.025247	0.00659894	-0.0530873	-0.194872	-0.14952	-0.247811	-0.207627	0.203256	-0.0597114	-0.133328	-0.402765	-0.00774032	-0.1996	0.0722241		-0.092263	0.0575139					23	5.75	-0.0140043	-0.222527	-0.208019	-0.551979	-0.0486223	-0.449435	-0.37933	-0.147402	0.086236	-0.343802	-0.492102	-0.361143	-0.128235	-0.229956	-0.150556	0.0388143	-0.256805
	24	6.6	-0.0393553	0.00610386	-0.249015	-0.240343	-0.219001	0.0242915	0.0725973	0.0157086	-0.0272246	-0.0188665	-0.199084	-0.141224	-0.303591	-0.235687	0.215414	-0.0809975	-0.125736	-0.368836	-0.0484834	-0.177459	0.0690456		-0.0986544	0.0547255					24	6	-0.0535969	-0.195653	-0.237654	-0.566192	-0.0630207	-0.494189	-0.356023	-0.0886174	0.127216	-0.424255	-0.511031	-0.390711	-0.177122	-0.23254	-0.238377	0.0392137	-0.260134
	25	6.875	-0.06805	-0.0289301	-0.211883	-0.258875	-0.194915	0.00464074	0.00338295	0.0118277	-0.0245429	-0.00808529	-0.206741	-0.146992	-0.352322	-0.294442	0.197228	-0.100259	-0.112498	-0.344754	-0.102874	-0.137889	0.0665182		-0.110022	0.0526688					25	6.25	-0.109108	-0.203777	-0.225623	-0.549181	-0.0336088	-0.502979	-0.329455	-0.0661836	0.153175	-0.461612	-0.567774	-0.39194	-0.191078	-0.200702	-0.338787	0.0535667	-0.240676
	26	7.15	-0.0677318	-0.022917	-0.185212	-0.27877	-0.172185	-0.0324386	-0.103996	-0.070947	-0.0409956	-0.0184437	-0.175489	-0.1587	-0.333952	-0.310264	0.136955	-0.114552	-0.0599097	-0.311317	-0.148021	-0.114106	0.0666389		-0.119826	0.046072					26	6.5	-0.18188	-0.208795	-0.20402	-0.545429	0.0278279	-0.492424	-0.313855	-0.0627418	0.152954	-0.476182	-0.613068	-0.363161	-0.187251	-0.171489	-0.368875	-0.00453552	-0.141254
	27	7.425	-0.0740262	-0.0482335	-0.167498	-0.300367	-0.119888	-0.0378366	-0.1239	-0.139854	-0.0542427	0.0254037	-0.188298	-0.136892	-0.23275	-0.33759	0.0560964	-0.106365	-0.0269457	-0.345033	-0.148863	-0.0666777	0.0779333		-0.118849	0.0439725					27	6.75	-0.252188	-0.233978	-0.177905	-0.530914	0.0854119	-0.46291	-0.312068	-0.11967	0.131532	-0.395538	-0.65022	-0.319119	-0.182211	-0.194285	-0.410067	-0.0583006	-0.117295
	28	7.7	-0.0838816	-0.0459857	-0.148443	-0.293471	-0.0790705	-0.0729648	-0.166225	-0.165832	-0.0921932	0.0531883	-0.199335	-0.091683	-0.112555	-0.356293	0.00477117	-0.0949227	-0.0112174	-0.336302	-0.129477	0.00385723	0.100953		-0.110337	0.0442663					28	7	-0.264861	-0.229353	-0.116486	-0.49466	0.156039	-0.460318	-0.343027	-0.154041	0.127292	-0.298252	-0.750288	-0.293805	-0.195079	-0.215015	-0.415771	-0.0855293	-0.0822854
	29	7.975	-0.0798024	-0.0274985	-0.12235	-0.302169	-0.074398	-0.0630856	-0.137438	-0.185418	-0.0690491	0.0338751	-0.162798	-0.0576929	0.0214539	-0.318975	-0.0487405	-0.0962704	-0.00281141	-0.339667	-0.0792081	0.040617	0.106248		-0.09358	0.0442507					29	7.25	-0.244572	-0.247256	-0.0623199	-0.450538	0.208785	-0.453122	-0.397156	-0.205347	0.0860015	-0.214552	-0.779595	-0.237316	-0.205166	-0.20652	-0.415725	-0.088636	-0.0770776
contra > ipsi	30	8.25	0.00483285	0.0353112	-0.127574	-0.258541	-0.064646	0.00952277	-0.0380883	-0.198106	-0.0212284	0.0296385	-0.0474404	0.0577861	0.234025	-0.225584	-0.0533353	-0.0673068	-0.0269383	-0.325701	-0.00486677	0.0635786	0.131479		-0.0425325	0.049034					30	7.5	-0.18835	-0.244007	-0.0456928	-0.446968	0.214097	-0.471404	-0.445383	-0.193563	0.0712456	-0.132406	-0.766869	-0.248434	-0.25203	-0.243515	-0.365853	-0.0859376	-0.0474522
	31	8.525	0.0868305	0.0790887	-0.0760704	-0.193549	-0.0201594	0.165237	0.136206	-0.151346	0.128605	0.0563503	0.101387	0.243703	0.388437	-0.0909859	-0.00421761	-0.0261038	-0.123355	-0.25167	0.0835442	0.156335	0.201328		0.0423616	0.0588068					31	7.75	-0.131067	-0.283536	-0.0602572	-0.444991	0.190048	-0.463073	-0.468277	-0.172785	0.0474438	-0.0698909	-0.7474	-0.29037	-0.303462	-0.304572	-0.367279	-0.0816065	-0.0501411
	32	8.8	0.147266	0.198383	0.00721888	-0.0746231	0.0424812	0.379315	0.331249	-0.040192	0.363763	0.0545174	0.315453	0.429999	0.495182	0.0983969	0.0768022	0.0248672	-0.218465	-0.0779457	0.19288	0.327215	0.331632		0.162162	0.0733973					32	8	-0.0838783	-0.337371	-0.120193	-0.431401	0.156976	-0.483775	-0.524238	-0.138492	0.0354294	-0.0457993	-0.705789	-0.339318	-0.300873	-0.320532	-0.360409	-0.105092	-0.0192421
	33	9.075	0.259651	0.371477	0.135901	0.0669657	0.118253	0.649135	0.636461	0.105243	0.711598	0.0891357	0.559301	0.587316	0.602318	0.314606	0.213148	0.101501	-0.312747	0.129822	0.322023	0.567286	0.503966		0.320589	0.099765					33	8.25	-0.108517	-0.40044	-0.171955	-0.452898	0.116029	-0.462422	-0.521922	-0.116556	0.0472929	-0.0431767	-0.609055	-0.410428	-0.272383	-0.338514	-0.351485	-0.139204	-0.0331463
	34	9.35	0.370225	0.550942	0.286437	0.279685	0.210933	0.885909	0.91091	0.268869	1.05464	0.198726	0.751015	0.728235	0.741278	0.53834	0.365651	0.216877	-0.381879	0.407231	0.482049	0.882483	0.759521		0.500385	0.125956					34	8.5	-0.170937	-0.45704	-0.206816	-0.476162	0.0425517	-0.468405	-0.505849	-0.0726109	0.11297	-0.0654779	-0.594821	-0.470863	-0.236878	-0.36169	-0.321362	-0.172893	-0.00647027
	35	9.625	0.443758	0.724137	0.455141	0.508969	0.319836	1.01176	1.13432	0.416836	1.3254	0.348334	0.833767	0.781953	0.745682	0.682737	0.499033	0.320878	-0.361558	0.662305	0.607779	1.2357	1.02919		0.653617	0.142972					35	8.75	-0.236828	-0.517085	-0.241053	-0.464056	-0.0652189	-0.472892	-0.501251	-0.0607299	0.124303	-0.0985542	-0.577666	-0.452769	-0.196266	-0.317324	-0.314183	-0.202315	-0.0173541
	36	9.9	0.548142	0.845045	0.535752	0.761627	0.403873	1.05305	1.27718	0.53476	1.43745	0.504988	0.838058	0.738963	0.75715	0.753415	0.609862	0.422438	-0.248469	0.820249	0.736601	1.49186	1.21474		0.763654	0.147304					36	9	-0.267132	-0.544073	-0.251865	-0.426295	-0.156444	-0.5218	-0.5156	-0.0486467	0.164882	-0.109655	-0.586224	-0.390432	-0.168117	-0.246619	-0.263041	-0.206155	-0.0495526
	37	10.175	0.658149	0.865294	0.569782	0.969372	0.473119	1.0335	1.33052	0.565597	1.3889	0.663914	0.757594	0.661386	0.728657	0.751204	0.749376	0.533003	-0.0722192	0.877328	0.780895	1.63951	1.30887		0.820655	0.140656					37	9.25	-0.26444	-0.505904	-0.222423	-0.39424	-0.264697	-0.525423	-0.475756	-0.0101182	0.188127	-0.136085	-0.589973	-0.331931	-0.16309	-0.168201	-0.219462	-0.188753	-0.0545522
	38	10.45	0.716934	0.774488	0.520009	1.13522	0.504776	0.943815	1.25171	0.500382	1.23708	0.778086	0.65557	0.588008	0.655739	0.698724	0.843571	0.601735	0.158401	0.843921	0.80254	1.68069	1.34996		0.821017	0.1307					38	9.5	-0.25469	-0.475511	-0.232984	-0.339819	-0.340115	-0.550902	-0.462742	0.00451544	0.170262	-0.183149	-0.635746	-0.24409	-0.192303	-0.0881544	-0.180323	-0.123252	-0.0305862
	39	10.725	0.766719	0.667798	0.4399	1.21063	0.539925	0.844244	1.112	0.400866	1.02197	0.830021	0.523798	0.541285	0.515346	0.626874	0.896404	0.622942	0.365666	0.702904	0.782468	1.6291	1.27197		0.776801	0.121531					39	9.75	-0.218212	-0.443958	-0.243081	-0.300044	-0.394624	-0.527954	-0.423986	-0.00482338	0.0810596	-0.234738	-0.62135	-0.189238	-0.228821	0.00784818	-0.141919	-0.12113	-0.0408171
	40	11	0.77734	0.552351	0.334805	1.21578	0.549608	0.792661	0.871966	0.286315	0.781917	0.819806	0.37336	0.473941	0.434824	0.605455	0.950736	0.642195	0.515307	0.549034	0.783781	1.48125	1.11695		0.70997	0.113829					40	10	-0.177264	-0.421301	-0.227729	-0.277531	-0.384294	-0.496333	-0.379583	-0.0243696	0.0236399	-0.287751	-0.621878	-0.168049	-0.270239	0.0684736	-0.11051	-0.120389	-0.0537718
	41	11.275	0.689378	0.504116	0.285746	1.15284	0.518465	0.727769	0.643251	0.159032	0.61119	0.772669	0.195039	0.409329	0.343121	0.576476	0.994343	0.657728	0.610202	0.43251	0.753757	1.36012	0.945764		0.635374	0.113516					41	10.25	-0.144331	-0.413783	-0.237644	-0.289519	-0.372001	-0.4384	-0.32826	-0.0427304	-0.0651783	-0.370499	-0.573491	-0.166722	-0.306151	0.139488	-0.0882403	-0.097088	-0.0232733
	42	11.55	0.59523	0.493414	0.249473	1.0251	0.435041	0.61311	0.43375	0.0633381	0.49481	0.661171	0.0561127	0.34971	0.25236	0.593896	0.917192	0.63709	0.666229	0.333309	0.80868	1.25117	0.784		0.557818	0.112712					42	10.5	-0.135044	-0.449371	-0.260532	-0.301158	-0.333074	-0.419333	-0.313452	-0.102112	-0.164895	-0.473152	-0.526734	-0.152615	-0.367942	0.157247	-0.0690051	-0.0626895	-0.0283085
	43	11.825	0.472973	0.552098	0.260894	0.846768	0.394033	0.522015	0.268591	-0.0174265	0.367836	0.505439	-0.0766318	0.26369	0.188411	0.613778	0.833141	0.633219	0.661481	0.26709	0.84082	1.09387	0.594483		0.480313	0.109999					43	10.75	-0.0987758	-0.446895	-0.257535	-0.315684	-0.347234	-0.397639	-0.322599	-0.133568	-0.212095	-0.491746	-0.437524	-0.180923	-0.451983	0.150152	-0.0460987	-0.073827	-0.0395103
	44	12.1	0.371066	0.568219	0.260997	0.666778	0.315602	0.411395	0.159686	-0.0835716	0.277122	0.354304	-0.177492	0.124663	0.130341	0.594562	0.769573	0.641843	0.706116	0.266181	0.895322	0.916441	0.425313		0.40926	0.112063					44	11	-0.0884171	-0.45043	-0.258079	-0.336735	-0.346562	-0.436325	-0.375488	-0.174514	-0.220388	-0.48153	-0.412287	-0.204647	-0.525527	0.094048	-0.02713	-0.00622676	-0.014191
	45	12.375	0.259187	0.550233	0.266471	0.508782	0.216992	0.282705	0.143013	-0.110408	0.215543	0.233741	-0.183699	0.0154016	0.0515473	0.53246	0.679723	0.619477	0.752478	0.274884	0.911288	0.75362	0.280859		0.345443	0.110998					45	11.25	-0.0901807	-0.445469	-0.286504	-0.316558	-0.386701	-0.477795	-0.434881	-0.191281	-0.236773	-0.46903	-0.377335	-0.22535	-0.595611	0.0466785	0.00493319	0.0235676	0.0247981
	46	12.65	0.203024	0.475343	0.235215	0.337186	0.175671	0.214844	0.126885	-0.139545	0.17151	0.0988932	-0.146339	-0.0624847	-0.048961	0.476822	0.580248	0.605236	0.822903	0.271452	0.908562	0.561232	0.174582		0.287728	0.11067					46	11.5	-0.103414	-0.421137	-0.282754	-0.255844	-0.405119	-0.512669	-0.502385	-0.224148	-0.26037	-0.429665	-0.366619	-0.233208	-0.626219	-0.0226974	0.039161	0.0366293	0.0565338
	47	12.925	0.152483	0.375734	0.217695	0.221767	0.154671	0.216041	0.110119	-0.144127	0.15535	0.00576065	-0.091624	-0.131802	-0.115521	0.366329	0.541564	0.600049	0.830583	0.267623	0.819922	0.364796	0.0661388		0.237312	0.106581					47	11.75	-0.0882611	-0.411345	-0.272963	-0.206306	-0.431246	-0.531966	-0.551068	-0.235025	-0.253385	-0.379805	-0.392669	-0.241318	-0.609351	-0.0447953	0.103994	0.0376739	0.0867088
	48	13.2	0.116665	0.237096	0.16914	0.15466	0.104588	0.1941	0.0532836	-0.0590656	0.153551	0.00278299	-0.055804	-0.157292	-0.162568	0.266973	0.464838	0.591963	0.812278	0.250068	0.74016	0.258537	0.00187143		0.197039	0.100096					48	12	-0.0897634	-0.451983	-0.294326	-0.154092	-0.387951	-0.536723	-0.578648	-0.254327	-0.264786	-0.395223	-0.435754	-0.214161	-0.51972	-0.0520908	0.14628	0.0784151	0.0883644
	49	13.475	0.0436429	0.171345	0.140203	0.0713175	0.0959132	0.160332	-0.0287282	0.0300933	0.121853	0.00576555	-0.00537709	-0.168992	-0.199092	0.187886	0.366907	0.564751	0.72254	0.178477	0.604929	0.213216	-0.0363835		0.154314	0.0895078					49	12.25	-0.0717245	-0.485459	-0.323972	-0.0830893	-0.361472	-0.502024	-0.561587	-0.21911	-0.26414	-0.393697	-0.426306	-0.167842	-0.419227	0.00468856	0.17257	0.0484765	0.0398931
	50	13.75	0.012319	0.118661	0.12073	-0.0256268	0.128698	0.124361	-0.132493	0.102412	0.0984288	-0.0385268	0.00335847	-0.162479	-0.205784	0.123837	0.287828	0.538153	0.590491	0.0979352	0.476013	0.204877	-0.0326539		0.11574	0.0800093					50	12.5	-0.0452762	-0.522103	-0.334124	-0.0763112	-0.300093	-0.454337	-0.533513	-0.197365	-0.232485	-0.376517	-0.420207	-0.142644	-0.311214	0.0405671	0.181603	0.0592863	0.0198245
	51	14.025	-0.0316004	0.0852289	0.114414	-0.077232	0.111178	0.0317933	-0.207503	0.227613	-0.001903	-0.0563186	0.0286421	-0.173663	-0.166001	0.0889298	0.200335	0.446122	0.412939	0.0327999	0.346669	0.219222	-0.0218622		0.0766573	0.0684342					51	12.75	-0.0202802	-0.562118	-0.362228	-0.121233	-0.299506	-0.399366	-0.465195	-0.148756	-0.172239	-0.37492	-0.4316	-0.131331	-0.244716	0.0850962	0.170648	0.0612037	-0.0553775
	52	14.3	-0.0939992	0.0842976	0.0977995	-0.147152	0.142377	-0.0905223	-0.269563	0.299822	-0.125643	-0.083913	0.0505556	-0.199644	-0.144787	0.094851	0.106715	0.36346	0.296737	-0.0352966	0.252093	0.274978	0.0110181		0.042104	0.068795					52	13	-0.0335881	-0.550425	-0.39121	-0.158717	-0.261245	-0.348755	-0.386566	-0.0911836	-0.0886078	-0.382509	-0.427599	-0.128743	-0.252236	0.08366	0.113929	0.0905697	-0.141234
	53	14.575	-0.12784	0.105357	0.104282	-0.197209	0.162047	-0.16922	-0.249334	0.286274	-0.203333	-0.193574	0.0867808	-0.247025	-0.139397	0.0930177	0.0719922	0.262068	0.240126	-0.122175	0.160047	0.331335	0.0146499		0.0128032	0.0719188					53	13.25	0.000260943	-0.528347	-0.396097	-0.215499	-0.269606	-0.333462	-0.328274	-0.0290428	-0.0333915	-0.38375	-0.429499	-0.141535	-0.293127	0.0826217	0.0508067	0.0469368	-0.202643
	54	14.85	-0.143851	0.104913	0.122675	-0.198125	0.144997	-0.174652	-0.195167	0.259787	-0.234262	-0.294665	0.0865709	-0.259878	-0.113225	0.0954025	0.0527071	0.193433	0.214115	-0.184464	0.11323	0.368513	0.0141128		-0.0013254	0.0729127					54	13.5	0.0415715	-0.519741	-0.405426	-0.277264	-0.285138	-0.316218	-0.297516	-0.0428672	-0.0247485	-0.443829	-0.446428	-0.148351	-0.355536	0.0697628	-0.00577495	0.0535762	-0.21486
	55	15.125	-0.168609	0.0943099	0.121374	-0.17322	0.0841533	-0.131507	-0.14876	0.220925	-0.290564	-0.335061	0.0833454	-0.284489	-0.0869295	0.0880114	0.0198389	0.143271	0.219609	-0.227507	0.091277	0.389915	-0.024629		-0.0150117	0.073096					55	13.75	0.0559629	-0.499992	-0.407298	-0.328477	-0.345177	-0.319429	-0.258179	-0.0446813	-0.0526875	-0.507054	-0.478948	-0.138123	-0.42213	0.0507651	-0.0696238	0.0184982	-0.274318
	56	15.4	-0.15809	0.0742074	0.13099	-0.159447	0.0555361	-0.0712574	-0.122296	0.124808	-0.292352	-0.38336	0.0547475	-0.28063	-0.101562	0.0653004	0.0221972	0.140208	0.220673	-0.271271	0.110173	0.402263	-0.0490586		-0.0232486	0.0727847					56	14	0.0880678	-0.486001	-0.40838	-0.353881	-0.323045	-0.347499	-0.26343	-0.0563278	-0.0561904	-0.544539	-0.518071	-0.162808	-0.488975	0.00576311	-0.139791	-0.0257114	-0.288132
	57	15.675	-0.112428	0.0292983	0.126396	-0.132547	-0.0121207	-0.016952	-0.0766979	0.0462912	-0.254707	-0.385983	-0.00538767	-0.289633	-0.0866763	0.0511313	0.0396605	0.128953	0.214896	-0.306434	0.124677	0.365443	-0.0540886		-0.0289004	0.0681712					57	14.25	0.147727	-0.532377	-0.412409	-0.413141	-0.346433	-0.396278	-0.318239	-0.0774513	-0.0988058	-0.534988	-0.552498	-0.227693	-0.492295	-0.0317288	-0.180499	-0.0908303	-0.262114
	58	15.95	-0.0841112	-0.0151984	0.115133	-0.0970027	-0.0366977	0.0127234	-0.0917022	0.00564734	-0.255452	-0.353966	-0.0824937	-0.28431	-0.083455	0.0549188	0.0251193	0.147994	0.163057	-0.300296	0.149159	0.269916	-0.0181985		-0.0361531	0.0615774					58	14.5	0.129304	-0.550899	-0.396316	-0.466462	-0.361303	-0.401851	-0.319029	-0.127268	-0.121612	-0.48916	-0.593131	-0.289821	-0.485566	-0.0716774	-0.180069	-0.0724873	-0.212186
	59	16.225	-0.0658335	-0.0718718	0.0718523	-0.0397088	-0.0324686	-0.0210906	-0.131452	-5.26464e-06	-0.308604	-0.294876	-0.126454	-0.306501	-0.0699961	0.060801	0.0185682	0.156153	0.106104	-0.251051	0.127418	0.168544	-0.00163388		-0.0481956	0.0552253					59	14.75	0.101099	-0.527748	-0.354985	-0.509741	-0.367973	-0.413805	-0.319568	-0.106539	-0.111649	-0.38003	-0.635291	-0.389923	-0.458462	-0.126635	-0.165559	-0.0859987	-0.211559
	60	16.5	-0.0231897	-0.100239	0.0575184	0.0267664	0.0262701	-0.0994565	-0.139577	0.00239779	-0.314851	-0.232298	-0.142866	-0.335486	-0.0931877	0.0885584	0.0162215	0.128399	0.0535229	-0.227644	0.0784875	0.0848447	0.0376629		-0.0527688	0.0515357					60	15	0.0984944	-0.519419	-0.342505	-0.528224	-0.35465	-0.423467	-0.338151	-0.0975502	-0.093147	-0.297218	-0.651392	-0.447961	-0.415189	-0.158774	-0.139217	-0.0609159	-0.213655
	61	16.775	-0.00461482	-0.122853	0.0436116	0.0956407	0.0801408	-0.190172	-0.140245	0.0252413	-0.295668	-0.134189	-0.159872	-0.406479	-0.0909168	0.0814485	-0.0173615	0.102761	0.0541098	-0.245725	0.0166113	0.0141493	0.0799626		-0.0578295	0.0539514					61	15.25	0.072916	-0.50293	-0.339103	-0.549413	-0.39968	-0.421715	-0.339359	-0.0851387	-0.10839	-0.222914	-0.633207	-0.493916	-0.326074	-0.173522	-0.0875525	0.00120242	-0.192638
	62	17.05	0.0103277	-0.116568	0.0601712	0.166405	0.145987	-0.273466	-0.162221	0.0639398	-0.343703	-0.0611733	-0.17145	-0.438261	-0.102292	0.0913423	-0.0655877	0.0984063	0.0338047	-0.240678	-0.0369461	-0.0197264	0.0727527		-0.0613779	0.0615355					62	15.5	0.0471248	-0.458489	-0.349985	-0.519827	-0.443012	-0.396779	-0.301969	-0.0595922	-0.120369	-0.187423	-0.603357	-0.497456	-0.232383	-0.139708	-0.0391799	0.0596361	-0.193204
	63	17.325	0.0382205	-0.100558	0.0858276	0.189647	0.196431	-0.37746	-0.160466	0.0643174	-0.401877	0.0368026	-0.14161	-0.475133	-0.0533256	0.0724124	-0.117409	0.06666	0.025102	-0.253118	-0.0865339	-0.00262257	0.0191631		-0.0655014	0.069566					63	15.75	0.0589529	-0.412311	-0.388836	-0.472981	-0.495742	-0.385314	-0.327708	0.000380636	-0.138689	-0.205333	-0.576411	-0.482515	-0.117889	-0.100957	-0.0232624	0.0968737	-0.25092
	64	17.6	0.0944117	-0.083817	0.128608	0.18424	0.251546	-0.428091	-0.13249	0.0509071	-0.426448	0.105086	-0.125037	-0.486579	-0.0232323	0.0218765	-0.185525	0.0267754	0.0150074	-0.331227	-0.067585	0.0198963	0.0162952		-0.0654943	0.0771152					64	16	0.069789	-0.428639	-0.443587	-0.445682	-0.519166	-0.372539	-0.329949	0.0330698	-0.135938	-0.251359	-0.537175	-0.45127	-0.0105026	-0.0755201	-0.0463444	0.150944	-0.267897
	65	17.875	0.107938	-0.0892257	0.139232	0.161012	0.271073	-0.441575	-0.128891	0.0397805	-0.473836	0.124679	-0.123756	-0.467412	0.0246948	-0.0495957	-0.221513	0.0541947	0.0164978	-0.366072	-0.025964	0.0204421	-0.00623365		-0.0683109	0.0806305					65	16.25	0.0563949	-0.428993	-0.474943	-0.448233	-0.486773	-0.367841	-0.344763	0.0491742	-0.118992	-0.27546	-0.497129	-0.448396	0.0714836	-0.0573865	-0.0599478	0.249738	-0.256359
	66	18.15	0.123728	-0.0513887	0.145761	0.153729	0.289035	-0.384416	-0.138842	0.0446669	-0.518612	0.134326	-0.124423	-0.419076	0.0585723	-0.0926234	-0.257756	0.0853264	-0.00270238	-0.308012	0.00235142	0.0196877	-0.0799314		-0.0628856	0.0797443					66	16.5	0.0749564	-0.439585	-0.472676	-0.45036	-0.427514	-0.39715	-0.388589	0.0558023	-0.0974075	-0.345285	-0.467465	-0.406732	0.099155	-0.0333987	-0.102702	0.31267	-0.276818
	67	18.425	0.128838	-0.0241643	0.138926	0.138616	0.287515	-0.277966	-0.160507	0.026578	-0.479107	0.128256	-0.0945293	-0.347735	0.0808876	-0.194335	-0.263805	0.06818	-0.000148906	-0.261336	0.0332038	-0.00824614	-0.0958775		-0.0560361	0.0728445					67	16.75	0.0607309	-0.450249	-0.45048	-0.4623	-0.345547	-0.42437	-0.440732	0.0298845	-0.0973072	-0.406232	-0.456206	-0.374194	0.0871477	-0.0299484	-0.155127	0.347554	-0.272654
	68	18.7	0.104496	-0.0430889	0.117163	0.128887	0.242061	-0.135106	-0.174738	0.0382799	-0.39062	0.0848801	-0.105036	-0.274649	0.0416876	-0.26504	-0.240825	0.0688987	0.0290849	-0.18906	0.0304181	-0.0691947	-0.0797432		-0.0514878	0.0610322					68	17	0.059602	-0.514768	-0.433284	-0.459706	-0.281294	-0.477656	-0.497833	-0.00810718	-0.104482	-0.462906	-0.426322	-0.336352	0.0276781	0.00346116	-0.18176	0.342167	-0.186465
	69	18.975	0.0308809	-0.0770635	0.0932198	0.114989	0.159759	-0.0377329	-0.185799	0.0085271	-0.280044	0.0130035	-0.127754	-0.211083	-0.0299558	-0.305065	-0.195805	0.0559503	0.071537	-0.064978	-0.000452753	-0.144194	-0.101972		-0.0578111	0.048753					69	17.25	0.0458197	-0.533844	-0.425536	-0.428346	-0.236724	-0.550046	-0.609944	-0.0665141	-0.158527	-0.52945	-0.39829	-0.285708	-0.0498048	0.0231556	-0.16787	0.345433	-0.0859461
	70	19.25	-0.0187076	-0.0785831	0.0837312	0.0837056	0.0910929	0.0322902	-0.168081	-0.0111323	-0.107855	-0.0508545	-0.193241	-0.176205	-0.0393334	-0.285773	-0.176093	0.00670308	0.0945954	0.00843755	-0.0397136	-0.208296	-0.148762		-0.0620036	0.0421222					70	17.5	0.0561843	-0.591489	-0.425358	-0.381687	-0.280389	-0.608106	-0.702413	-0.114569	-0.220178	-0.581225	-0.409097	-0.29913	-0.128157	0.0157883	-0.166684	0.225341	0.00488595
	71	19.525	-0.0552871	-0.152082	0.0693287	0.042431	-0.0244238	0.0296719	-0.150194	-0.103269	0.0183455	-0.124358	-0.250246	-0.0954168	-0.0190009	-0.237943	-0.0943787	-0.0646273	0.0944159	-0.00476411	-0.059162	-0.278892	-0.144835		-0.0764136	0.0389003					71	17.75	-8.04705e-06	-0.644929	-0.457959	-0.295798	-0.352213	-0.598121	-0.743656	-0.168392	-0.303493	-0.573899	-0.425291	-0.321647	-0.16815	0.0221998	-0.144842	0.0941793	0.114124
	72	19.8	-0.10807	-0.232328	0.0653566	-0.00154719	-0.1469	-0.0427917	-0.0949308	-0.16836	0.11033	-0.195137	-0.360747	-0.0449401	0.0176571	-0.144636	-0.029208	-0.0980091	0.0575109	-0.0020405	-0.0772419	-0.331565	-0.171207		-0.0951812	0.0463305					72	18	-0.0439446	-0.672395	-0.503572	-0.202559	-0.442285	-0.595684	-0.768544	-0.17336	-0.320702	-0.534192	-0.392732	-0.32879	-0.179017	0.0312329	-0.0614687	0.00011805	0.178157
	73	20.075	-0.143537	-0.28415	0.0816988	-0.0379533	-0.217843	-0.0940365	-0.0766705	-0.238546	0.149632	-0.244338	-0.45682	0.014696	0.0571469	-0.0351272	0.02122	-0.111907	-0.00269836	-0.0188568	-0.054514	-0.339886	-0.198422		-0.106234	0.0569689					73	18.25	-0.0948859	-0.653034	-0.533686	-0.139924	-0.465895	-0.533987	-0.7406	-0.182454	-0.298605	-0.424032	-0.376838	-0.357231	-0.152746	-0.0160608	0.0170626	-0.0978771	0.1864
	74	20.35	-0.11733	-0.309345	0.105702	-0.061497	-0.263062	-0.10665	-0.104671	-0.269258	0.16826	-0.244843	-0.516299	0.074608	0.119909	0.0917813	0.0518152	-0.094283	-0.0974545	-0.0725728	-0.0392692	-0.324908	-0.22603		-0.106447	0.0661708					74	18.5	-0.137023	-0.609999	-0.513083	-0.128327	-0.437799	-0.48221	-0.674913	-0.138922	-0.178386	-0.269871	-0.363425	-0.379433	-0.102591	-0.0628364	0.082732	-0.210947	0.134895
	75	20.625	-0.0988426	-0.346298	0.137081	-0.0886349	-0.299385	-0.0835512	-0.177311	-0.318424	0.0936051	-0.224085	-0.503168	0.157164	0.108153	0.156128	0.0714075	-0.0818983	-0.195452	-0.104078	-0.0177631	-0.314304	-0.210072		-0.111416	0.070517					75	18.75	-0.207868	-0.476624	-0.487428	-0.123422	-0.328717	-0.438117	-0.608911	-0.0787608	-0.0487924	-0.153134	-0.339377	-0.290426	-0.0509338	-0.0793848	0.138473	-0.241034	0.0798849
	76	20.9	-0.128938	-0.316887	0.165164	-0.137025	-0.226086	-0.0377743	-0.252121	-0.274099	0.0609119	-0.225549	-0.437049	0.176707	0.0796905	0.181247	0.0366069	-0.0489243	-0.27918	-0.0833882	-0.00517899	-0.293926	-0.225594		-0.108161	0.0678823					76	19	-0.213112	-0.361657	-0.442954	-0.185088	-0.186935	-0.473121	-0.588246	-0.0129775	0.119014	-0.072612	-0.331412	-0.238025	-0.0405241	-0.125312	0.18283	-0.232365	0.0163211
	77	21.175	-0.142425	-0.263336	0.153415	-0.16329	-0.112556	0.0452004	-0.324004	-0.213712	0.00698029	-0.215568	-0.278204	0.187739	0.0138965	0.171882	0.00864752	-0.0310761	-0.296938	-0.132079	0.0287343	-0.265136	-0.225376		-0.0974859	0.0608672					77	19.25	-0.169151	-0.321664	-0.366134	-0.297366	-0.0236543	-0.530624	-0.610679	0.00833547	0.231518	-0.062623	-0.396881	-0.263387	-0.0331473	-0.178071	0.116853	-0.223708	-0.0299656
	78	21.45	-0.169876	-0.22171	0.106015	-0.169924	-0.0104008	0.0484488	-0.342414	-0.114186	-0.0267433	-0.167163	-0.0937937	0.214854	-0.0235339	0.122994	-0.0115668	-0.0383087	-0.322324	-0.180773	0.0442863	-0.272567	-0.226055		-0.088321	0.0565726					78	19.5	-0.105246	-0.334813	-0.322329	-0.41702	0.0444048	-0.66717	-0.650686	0.0232442	0.251787	-0.165129	-0.454704	-0.349203	-0.0636864	-0.155867	0.0220057	-0.183262	-0.0694789
	79	21.725	-0.231955	-0.14162	0.0470443	-0.219513	0.091662	0.0386623	-0.310233	-0.002417	-0.0935105	-0.153506	0.0526789	0.245126	-0.0608865	0.0563197	0.0277808	-0.0657822	-0.330924	-0.195465	0.0578648	-0.288271	-0.203147		-0.0800043	0.0582194					79	19.75	-0.0150415	-0.42712	-0.348618	-0.517334	0.00214603	-0.818331	-0.687036	-0.00840726	0.133531	-0.364695	-0.520784	-0.513104	-0.124883	-0.0605234	-0.0913922	-0.132979	-0.0753797
	80	22	-0.309962	-0.0671068	-0.0107514	-0.242132	0.163444	0.0173336	-0.238182	0.0936422	-0.129972	-0.119068	0.174671	0.255412	-0.0691564	0.0254479	0.069468	-0.0715132	-0.310173	-0.193939	0.0732423	-0.284076	-0.178991		-0.0643982	0.0629133					80	20	0.137326	-0.629914	-0.355218	-0.639372	-0.0671755	-0.988957	-0.75571	-0.0651276	-0.0113344	-0.58868	-0.606188	-0.802688	-0.16924	0.0377174	-0.242772	-0.0901831	-0.082718
	81	22.275	-0.310335	-0.0305384	-0.0876814	-0.26084	0.172844	0.0193145	-0.122374	0.15778	-0.194298	-0.0890455	0.236924	0.277027	-0.119495	0.0229239	0.103622	-0.0639082	-0.282411	-0.185807	0.0721812	-0.299371	-0.129853		-0.0530162	0.0661705
	82	22.55	-0.30751	-0.0229935	-0.115485	-0.300702	0.14611	0.00386048	-0.0368685	0.192601	-0.259358	-0.0432865	0.207758	0.282172	-0.144025	0.0610626	0.125276	-0.058183	-0.316102	-0.0851718	0.0111389	-0.334967	-0.112796		-0.0527367	0.0687813
	83	22.825	-0.270784	0.0126584	-0.131106	-0.357701	0.0925956	0.0650563	0.0109305	0.142045	-0.294087	-0.0624035	0.159804	0.216908	-0.183634	0.13398	0.138976	-0.0728233	-0.320355	0.0413309	-0.0581098	-0.375433	-0.0959354		-0.0575279	0.069365
	84	23.1	-0.226597	-0.0282224	-0.136391	-0.365156	0.034843	0.100174	0.0256923	0.0527108	-0.291917	-0.0333321	0.162724	0.114419	-0.20608	0.204111	0.0625534	-0.113303	-0.286969	0.157248	-0.123382	-0.40127	-0.0991704		-0.0665388	0.0676267
	85	23.375	-0.123182	-0.0709774	-0.164781	-0.363078	-0.0116535	0.0925545	0.0511978	0.027447	-0.271236	-0.0624387	0.138679	0.0334902	-0.254355	0.271533	-0.0101406	-0.196663	-0.220665	0.288825	-0.193955	-0.443773	-0.108982		-0.0758168	0.0716143
	86	23.65	-0.103663	-0.099251	-0.161605	-0.338041	-0.0960498	0.0875412	0.0682621	0.00251108	-0.256946	-0.0184762	0.116016	-0.0422654	-0.2324	0.334076	-0.093353	-0.296167	-0.153383	0.355559	-0.253188	-0.444252	-0.159527		-0.0849809	0.0758072
	87	23.925	-0.0868982	-0.123861	-0.204382	-0.283687	-0.144811	0.111331	0.102165	-0.0253916	-0.226028	0.00167355	0.129656	-0.0885464	-0.201654	0.378233	-0.184206	-0.387134	-0.0540725	0.363397	-0.266039	-0.42269	-0.188727		-0.0857939	0.0797649
	88	24.2	-0.105851	-0.14761	-0.213511	-0.215967	-0.180754	0.070189	0.11897	-0.0111121	-0.256622	0.0482939	0.117521	-0.0406053	-0.185276	0.360269	-0.278224	-0.451862	0.0176598	0.370565	-0.275524	-0.378794	-0.240457		-0.089462	0.082166
	89	24.475	-0.10828	-0.120654	-0.237408	-0.158994	-0.221589	0.0555604	0.135207	0.00610776	-0.281642	0.0286861	0.0680731	0.0413941	-0.207585	0.344568	-0.33622	-0.453919	0.0492438	0.376088	-0.286072	-0.350595	-0.293108		-0.0929113	0.0841188
	90	24.75	-0.142295	-0.0888254	-0.235317	-0.101662	-0.254748	0.0618153	0.108333	-0.0454783	-0.321643	0.0447112	0.0307795	0.0789969	-0.199586	0.288091	-0.378745	-0.435297	-0.0171442	0.347745	-0.323033	-0.330584	-0.352911		-0.107943	0.0824355
	91	25.025	-0.122797	-0.073415	-0.225013	-0.0318734	-0.24321	-0.00104124	0.0318314	-0.11378	-0.323432	-0.019458	0.0144303	0.109046	-0.225898	0.177246	-0.381167	-0.411836	-0.0900402	0.372066	-0.3698	-0.310487	-0.37303		-0.124365	0.0777584
	92	25.3	-0.0948306	-0.0276238	-0.126869	0.00686454	-0.252629	-0.0707603	-0.0647614	-0.169804	-0.307397	-0.0633753	0.00888943	0.134233	-0.26844	0.0297463	-0.382297	-0.386743	-0.193298	0.404298	-0.441189	-0.30427	-0.397226		-0.141309	0.0771103
	93	25.575	-0.0466984	-0.00710964	-0.0732156	0.0379289	-0.232735	-0.103869	-0.109699	-0.214644	-0.219387	-0.128963	0.00544395	0.0560184	-0.293312	-0.0696758	-0.376165	-0.361018	-0.27278	0.369657	-0.500265	-0.294094	-0.414817		-0.154733	0.0743182
	94	25.85	-0.0393863	-0.0384998	0.00524692	0.0523214	-0.191066	-0.159953	-0.146641	-0.218342	-0.165323	-0.149823	-0.0403447	0.0100124	-0.269639	-0.197932	-0.345935	-0.385726	-0.350824	0.318395	-0.552361	-0.283298	-0.409721		-0.169469	0.0725653
	95	26.125	-0.0680912	-0.0958404	0.0807252	0.0338085	-0.165771	-0.211944	-0.170284	-0.210782	-0.107387	-0.13631	-0.0536272	0.0104912	-0.252137	-0.318962	-0.342582	-0.371421	-0.364955	0.221813	-0.576277	-0.257045	-0.377165		-0.177797	0.069398
	96	26.4	-0.1007	-0.148786	0.141259	-0.0171764	-0.132644	-0.196664	-0.174235	-0.199832	-0.0904538	-0.120949	-0.0759981	0.0176184	-0.217762	-0.380616	-0.323343	-0.361187	-0.352867	0.101976	-0.583345	-0.275074	-0.353054		-0.18304	0.0655796
	97	26.675	-0.172122	-0.250572	0.0745018	-0.0453062	-0.0793445	-0.194881	-0.177634	-0.200727	-0.11812	-0.0971447	-0.0918354	-0.00464153	-0.169993	-0.404345	-0.263176	-0.329207	-0.298926	-0.0355575	-0.580577	-0.303147	-0.343592		-0.194588	0.0571096
	98	26.95	-0.230358	-0.332189	0.0368622	-0.0838044	-0.0517398	-0.190614	-0.197022	-0.191938	-0.201242	-0.0546538	-0.0691315	0.0544186	-0.102187	-0.446591	-0.216968	-0.285316	-0.240618	-0.128489	-0.591698	-0.349657	-0.304991		-0.198949	0.0585882
	99	27.225	-0.278359	-0.356653	-0.0304432	-0.0935423	-0.0399225	-0.180406	-0.189264	-0.18643	-0.2282	0.00715212	0.00308585	0.0626796	-0.0598393	-0.45675	-0.199576	-0.21924	-0.149991	-0.214648	-0.608995	-0.393789	-0.295083		-0.195629	0.0625911
	100	27.5	-0.309228	-0.345458	-0.125272	-0.100705	-0.0147534	-0.172998	-0.17899	-0.143366	-0.264329	0.0214915	0.0179201	0.0508375	-0.0332422	-0.430918	-0.168255	-0.203757	-0.076204	-0.227513	-0.614015	-0.428172	-0.327527		-0.194022	0.0645359
	101	27.775	-0.33614	-0.32963	-0.206679	-0.109109	-0.0302496	-0.178392	-0.148911	-0.0858184	-0.274563	0.0864764	0.0143588	0.00936663	-0.0300868	-0.403316	-0.186785	-0.187355	-0.0425713	-0.235461	-0.619954	-0.434959	-0.375264		-0.195478	0.0665018
	102	28.05	-0.324846	-0.25863	-0.208383	-0.145212	-0.0860721	-0.197051	-0.0826623	-0.0219072	-0.234284	0.104829	-0.0232908	-0.0138428	-0.0157926	-0.405774	-0.241045	-0.232973	-0.026444	-0.195722	-0.618176	-0.434795	-0.3998		-0.193423	0.0661987
	103	28.325	-0.298587	-0.209645	-0.198392	-0.175994	-0.128372	-0.226351	-0.0326133	0.0061214	-0.170214	0.136544	-0.0691429	-0.0801454	-0.0242418	-0.404907	-0.260747	-0.269402	-0.0294136	-0.150586	-0.605457	-0.407137	-0.450518		-0.192819	0.0659585
	104	28.6	-0.209998	-0.204376	-0.156613	-0.235445	-0.186519	-0.241723	-0.0312847	0.00139553	-0.15407	0.136987	-0.123258	-0.173814	-0.0192094	-0.398683	-0.258165	-0.30289	-0.0462218	-0.0617837	-0.565349	-0.378485	-0.48819		-0.195128	0.063717
	105	28.875	-0.0880171	-0.20475	-0.0833598	-0.263473	-0.229607	-0.250645	-0.010523	-0.0157413	-0.113872	0.137324	-0.129582	-0.230072	-0.00946129	-0.412957	-0.24258	-0.288022	-0.0380812	-0.0134514	-0.532689	-0.364934	-0.498015		-0.184881	0.0654426
	106	29.15	0.0291828	-0.194183	-0.0295593	-0.280954	-0.231589	-0.285399	-0.0203656	-0.0418124	-0.0721936	0.0953939	-0.120177	-0.195865	0.00309891	-0.43525	-0.207227	-0.271329	-0.0114916	0.0585624	-0.496118	-0.397837	-0.497234		-0.17154	0.0686807
	107	29.425	0.133844	-0.210792	0.023034	-0.263606	-0.204181	-0.289554	-0.0741969	-0.0677598	-0.0549784	0.0561147	-0.0962433	-0.153213	-0.000343571	-0.41903	-0.200451	-0.203136	0.0182617	0.0883376	-0.452614	-0.404354	-0.503862		-0.15613	0.0695207
	108	29.7	0.16088	-0.217091	0.0285292	-0.229023	-0.188278	-0.269344	-0.124394	-0.0702947	-0.0366378	-0.0228777	-0.0894899	-0.116414	0.00644116	-0.394135	-0.242974	-0.181494	0.0425714	0.12036	-0.419887	-0.445323	-0.474906		-0.150656	0.068643
	109	29.975	0.0908261	-0.216849	0.00785687	-0.185937	-0.126112	-0.258437	-0.155534	-0.058664	-0.00736975	-0.116458	-0.0649203	-0.0154848	0.0256584	-0.35603	-0.308935	-0.183495	0.0527562	0.0748418	-0.413279	-0.480306	-0.445519		-0.14959	0.0659055
	110	30.25	0.00469616	-0.212187	-0.0531456	-0.15291	-0.0700669	-0.221542	-0.222108	-0.0545811	0.00571811	-0.238194	-0.0666089	-0.00237649	0.0501487	-0.296259	-0.366917	-0.220724	0.0355797	0.0645982	-0.422074	-0.476817	-0.415718		-0.158642	0.063406
	111	30.525	-0.104	-0.191141	-0.132327	-0.108424	-0.0424227	-0.134516	-0.23362	-0.0236084	-0.00499222	-0.314856	-0.074705	-0.0631192	0.0773924	-0.233822	-0.427257	-0.253974	0.00403107	-0.00641693	-0.437629	-0.405422	-0.363265		-0.165433	0.0583826
	112	30.8	-0.192599	-0.186804	-0.244046	-0.107997	-0.0350278	-0.0539938	-0.231647	-0.0150934	-0.0384109	-0.353499	-0.102068	-0.0973266	0.103014	-0.161518	-0.441498	-0.297379	-0.0448139	-0.0491734	-0.461399	-0.34856	-0.307236		-0.174623	0.0571078
	113	31.075	-0.238184	-0.138544	-0.31534	-0.127326	-0.0173195	0.00151118	-0.224202	-0.0133158	-0.0592387	-0.356772	-0.0947471	-0.0578546	0.100864	-0.068237	-0.427633	-0.337824	-0.0843556	-0.105818	-0.462785	-0.249958	-0.271729		-0.168991	0.0574711
	114	31.35	-0.21445	-0.0593942	-0.385591	-0.152179	-0.0374265	0.0511861	-0.194429	-0.0453852	-0.0630563	-0.336689	-0.110629	-0.0286142	0.0541565	-0.00260167	-0.393799	-0.339479	-0.105995	-0.110127	-0.472912	-0.146834	-0.214028		-0.157537	0.0572084
	115	31.625	-0.183341	0.0247635	-0.403743	-0.171957	-0.0800165	0.0669626	-0.125389	-0.0674273	-0.0807219	-0.256335	-0.147231	0.0811211	0.037185	0.0509154	-0.389078	-0.33293	-0.12797	-0.132309	-0.485127	-0.108956	-0.17377		-0.143112	0.0598547
	116	31.9	-0.136119	0.0738274	-0.390943	-0.210788	-0.0855942	0.0366887	-0.110512	-0.123734	-0.0942589	-0.21271	-0.139283	0.190603	0.0284608	0.0615265	-0.375645	-0.351672	-0.126865	-0.101995	-0.487492	-0.076446	-0.138086		-0.131954	0.0629828
	117	32.175	-0.117869	0.167722	-0.33293	-0.204033	-0.0948487	-0.0146101	-0.0935999	-0.136353	-0.0654785	-0.173695	-0.0721612	0.274055	0.00516416	0.0435767	-0.372577	-0.374518	-0.0800803	-0.0971338	-0.475116	-0.0342812	-0.0843		-0.111098	0.0661319
	118	32.45	-0.0724431	0.196521	-0.271939	-0.174228	-0.125465	-0.0502541	-0.0645131	-0.132519	-0.0855163	-0.135961	-0.0796237	0.255812	0.00125957	0.0096915	-0.369506	-0.348444	-0.0388489	-0.0864511	-0.463515	0.00467389	-0.0402118		-0.0986419	0.0632539
	119	32.725	-0.0528699	0.193719	-0.187086	-0.119336	-0.162102	-0.0662753	-0.0608665	-0.0878947	-0.109173	-0.131865	-0.1119	0.202956	0.00751719	-0.0198596	-0.412814	-0.350857	-0.0195559	-0.100466	-0.423061	0.0353519	-0.0319374		-0.0956369	0.0600005
	120	33	-0.0414034	0.157932	-0.139528	-0.080231	-0.190732	-0.0754867	-0.0735473	-0.0753288	-0.0837297	-0.141995	-0.104145	0.0812948	-0.0297373	-0.0700255	-0.454634	-0.369138	0.00754434	-0.116362	-0.367271	0.100403	-0.00599545		-0.0986722	0.0566572
	121	33.275	-0.0071279	0.14191	-0.0927222	-0.0293581	-0.257116	-0.0767758	-0.071873	-0.0367115	-0.016897	-0.162803	-0.156762	-0.0294714	-0.098098	-0.0692262	-0.511629	-0.369368	0.00943059	-0.128109	-0.326527	0.119083	0.00941665		-0.102892	0.0587947
	122	33.55	0.0278991	0.0842724	-0.0837203	0.00518927	-0.265544	-0.063841	-0.0317049	-0.0291284	0.0269569	-0.218443	-0.253071	-0.146538	-0.157762	-0.0708633	-0.5469	-0.358312	-0.0166692	-0.142771	-0.299484	0.129034	0.00963936		-0.11437	0.0615632
	123	33.825	0.0328903	0.0280353	-0.093696	0.0107096	-0.248089	-0.0840277	-0.0310797	-0.0333657	0.084737	-0.295793	-0.296134	-0.160247	-0.217287	-0.0978926	-0.547855	-0.410843	-0.0490448	-0.146726	-0.287979	0.084317	-0.00175782		-0.131482	0.0633238
	124	34.1	0.0527256	-0.0211614	-0.110494	-0.00838531	-0.187791	-0.115016	-0.00921172	-0.00189606	0.0776652	-0.352502	-0.257262	-0.0997885	-0.265933	-0.114952	-0.469968	-0.432896	-0.0783688	-0.134368	-0.291546	0.0480462	0.00211561		-0.131952	0.0600178
	125	34.375	0.0456093	-0.074173	-0.080335	-0.0111619	-0.116701	-0.167673	0.00885721	0.0690633	0.0222775	-0.414603	-0.218854	0.0227469	-0.310645	-0.0843205	-0.364391	-0.412264	-0.112009	-0.120692	-0.294655	0.00647887	-0.0118307		-0.124727	0.0580213
	126	34.65	-0.005001	-0.156236	-0.0593345	-0.0234949	-0.028204	-0.203271	0.0607083	0.0965353	-0.0670395	-0.437892	-0.160461	0.173271	-0.279584	-0.0684345	-0.237032	-0.370818	-0.119881	-0.124252	-0.261947	-0.00350746	-0.0686643		-0.111645	0.0566787
	127	34.925	-0.0557809	-0.21678	-0.0190635	-0.0561816	-0.00286388	-0.222585	0.0501428	0.132581	-0.144552	-0.402418	-0.0865032	0.323301	-0.231754	-0.0469274	-0.142125	-0.334067	-0.160583	-0.120012	-0.243306	-0.0136371	-0.157304		-0.102401	0.0600968
	128	35.2	-0.07356	-0.246004	0.0083568	-0.0809214	0.0178855	-0.167154	0.0511952	0.170875	-0.195235	-0.323791	-0.00656302	0.366521	-0.176288	0.0120561	-0.104346	-0.233404	-0.205589	-0.155541	-0.23506	0.0254321	-0.225024		-0.0845789	0.0612285
	129	35.475	-0.110282	-0.263502	0.0212815	-0.0941268	-0.0274378	-0.108838	0.0164924	0.154968	-0.183786	-0.198892	0.0154184	0.314907	-0.126972	0.0570034	-0.095346	-0.154519	-0.229967	-0.198595	-0.244501	0.0521214	-0.301912		-0.0812612	0.0570892
	130	35.75	-0.104522	-0.235733	-0.0253003	-0.136389	-0.0585897	-0.00791144	-0.0432795	0.104722	-0.155975	-0.0727895	0.012474	0.250866	-0.0493368	0.0270035	-0.114423	-0.110686	-0.255535	-0.237521	-0.237846	0.0975936	-0.371497		-0.0821273	0.0537208
	131	36.025	-0.0881537	-0.188463	-0.0690285	-0.198331	-0.0791846	0.0809317	-0.15847	0.103971	-0.157104	0.0354338	0.0122707	0.134602	-0.0365083	-0.0310825	-0.144405	-0.087444	-0.285256	-0.249	-0.260109	0.126489	-0.383449		-0.0915376	0.0538369
	132	36.3	-0.0346499	-0.137545	-0.114011	-0.249488	-0.0795842	0.145837	-0.247354	0.115635	-0.193388	0.103024	0.0148035	0.0262549	-0.0353625	-0.0843971	-0.168979	-0.0481844	-0.255221	-0.225152	-0.278442	0.14858	-0.343446		-0.0924319	0.0558026
	133	36.575	-0.0414366	-0.0808837	-0.103199	-0.26276	-0.0785883	0.107937	-0.301895	0.135624	-0.232127	0.101719	-0.00826534	-0.0114096	-0.018569	-0.150211	-0.16098	-0.0421789	-0.1876	-0.145928	-0.296153	0.121674	-0.316323		-0.0938835	0.0535117
	134	36.85	-0.00757201	-0.0160232	-0.102808	-0.258949	-0.00747068	0.0782911	-0.31617	0.12322	-0.250977	0.0408567	-0.0366589	0.0148784	0.0152319	-0.203522	-0.192583	-0.039982	-0.138739	-0.069969	-0.274452	0.078774	-0.229817		-0.0854495	0.0498586
	135	37.125	0.000194259	0.00483562	-0.0641351	-0.220344	0.0457674	0.0256262	-0.284899	0.116521	-0.294437	-0.0243875	0.00929968	0.0367825	0.0140209	-0.182638	-0.193363	-0.0407335	-0.0870124	0.00143731	-0.281961	0.0191294	-0.112049		-0.0720165	0.046294
	136	37.4	0.0391945	0.0328241	-0.0196483	-0.125269	0.0874266	-0.0445388	-0.217442	0.0804378	-0.255558	-0.0772862	0.065321	0.0645685	0.0233239	-0.121421	-0.217777	-0.0409712	-0.0460618	0.0235676	-0.301185	-0.0282889	-0.042543		-0.0533964	0.0431021
	137	37.675	0.0429869	0.00150055	-0.00958555	-0.0212218	0.128471	-0.146528	-0.149777	0.0422905	-0.162142	-0.170086	0.100565	0.0809336	0.0366665	-0.0580856	-0.236336	-0.0714437	-0.0487412	0.0120475	-0.307481	-0.111494	-0.0390666		-0.0517394	0.0426602
	138	37.95	0.0988172	-0.0344585	-0.0687904	0.023629	0.172508	-0.179426	-0.11346	-0.0245425	-0.0502538	-0.187212	0.157121	0.0766016	0.0276437	-0.026972	-0.238789	-0.0869918	-0.0610176	-0.00869599	-0.298323	-0.139603	-0.0158157		-0.0465729	0.0455435
	139	38.225	0.098257	-0.0657875	-0.0898672	0.0348602	0.166467	-0.204437	-0.110188	-0.0146036	0.0202272	-0.170426	0.228595	0.0611282	0.004734	-0.0205149	-0.194453	-0.0814976	-0.0773275	-0.0425668	-0.335065	-0.148318	-0.0709064		-0.0481757	0.0486242
ipsi>contra	140	38.5	0.0944005	-0.0750727	-0.155903	0.022185	0.160569	-0.222963	-0.113962	0.0291219	0.130128	-0.148717	0.198289	0.00744776	5.37337e-05	-0.0600667	-0.157543	-0.0389475	-0.0849133	-0.0718802	-0.347404	-0.179565	-0.16432		-0.0561458	0.0507155
	141	38.775	0.0626956	-0.0644547	-0.238256	-0.0333054	0.140256	-0.206811	-0.144061	0.0694018	0.18666	-0.0936571	0.142511	0.0165137	-0.0114148	-0.126543	-0.0776828	0.00199945	-0.0742533	-0.0849872	-0.322912	-0.199961	-0.20676		-0.0602392	0.0507666
	142	39.05	0.053871	0.00519921	-0.268472	-0.0733916	0.14651	-0.130473	-0.159956	0.101646	0.210134	0.079335	0.0834934	0.035769	-0.0311845	-0.19569	0.0113515	0.0576715	-0.052246	-0.0929723	-0.276709	-0.174133	-0.167111		-0.0398742	0.0511234
	143	39.325	0.0143013	0.075144	-0.250211	-0.0768004	0.109696	-0.0598134	-0.164229	0.153876	0.191694	0.195962	0.0132453	0.0673699	-0.0465244	-0.191672	0.0293852	0.0857285	-0.0260281	-0.137305	-0.19633	-0.158504	-0.134098		-0.024053	0.0502573
	144	39.6	-0.0130887	0.0981291	-0.250987	-0.0631595	0.111602	-0.0255002	-0.12957	0.167195	0.216168	0.311405	-0.0190159	0.0912438	-0.0651628	-0.156009	0.0142256	0.0911302	0.0612067	-0.130196	-0.0550871	-0.143782	-0.0627332		0.00228638	0.051353
	145	39.875	-0.0183497	0.121772	-0.180662	-0.0129521	0.0991402	0.0161308	-0.111084	0.147719	0.241207	0.45655	-0.017217	0.15107	-0.0860449	-0.0923295	-0.0196658	0.0597735	0.180537	-0.0963815	0.0711162	-0.112221	0.0148139		0.0387105	0.0551943
	146	40.15	-0.0394761	0.0969221	-0.0771999	0.0782681	0.0929355	0.0599001	-0.0336547	0.141141	0.259596	0.513049	0.0206699	0.133872	-0.075572	0.0143916	-0.0747621	0.0293085	0.324103	-0.0361784	0.161181	-0.0980755	0.124125		0.076883	0.056509
	147	40.425	-0.107225	0.0918995	0.0193404	0.130306	0.0387973	0.0876886	0.0400965	0.131487	0.301288	0.484836	0.0775151	0.143984	-0.0436124	0.13206	-0.152727	-0.0110511	0.49383	0.0661338	0.231645	-0.0879282	0.213569		0.108663	0.0634282
	148	40.7	-0.158918	0.0472402	0.0981327	0.161899	0.0398246	0.0915932	0.130804	0.103082	0.37807	0.531565	0.131515	0.136873	-0.0262681	0.192471	-0.146465	-0.0154077	0.660111	0.197499	0.288954	-0.0993696	0.334759		0.14657	0.077637
	149	40.975	-0.161623	0.0482608	0.182961	0.216546	0.00115644	0.127305	0.191558	0.0771025	0.395132	0.595979	0.107024	0.10361	0.0236215	0.248895	-0.123219	-0.0111809	0.766067	0.303253	0.305182	-0.09012	0.467688		0.179771	0.0882303
	150	41.25	-0.156254	0.0572204	0.238772	0.25841	-0.0176834	0.159598	0.244689	0.0839886	0.372889	0.652605	0.135437	0.117821	0.121757	0.273173	-0.105913	0.032216	0.834636	0.403396	0.354706	-0.0397155	0.677492		0.223773	0.0973187
	151	41.525	-0.0732439	0.104198	0.251563	0.273387	-0.0249515	0.153862	0.22203	0.109659	0.352339	0.809595	0.139583	0.167935	0.270756	0.27558	-0.0453422	0.11885	0.856109	0.539518	0.480179	0.0306631	0.785575		0.276088	0.103226
	152	41.8	0.11533	0.0856172	0.25631	0.339987	-0.0054008	0.184944	0.181822	0.141843	0.297751	0.974482	0.133838	0.151251	0.424205	0.256598	0.0733537	0.250178	0.863351	0.617965	0.628278	0.117202	0.854076		0.330618	0.108163
	153	42.075	0.368901	0.133716	0.289788	0.459849	-0.00622449	0.255272	0.12256	0.2001	0.207543	1.06846	0.149814	0.106897	0.611809	0.224847	0.178012	0.385235	0.83675	0.735458	0.779627	0.18139	0.87917		0.388999	0.115089
	154	42.35	0.597145	0.198169	0.31262	0.535448	0.0226907	0.304817	0.050821	0.254772	0.154178	1.14553	0.203141	0.0893891	0.757184	0.181036	0.332154	0.541986	0.807473	0.838341	0.979279	0.198874	0.867032		0.44629	0.126491
	155	42.625	0.806672	0.234298	0.319406	0.586264	0.0468529	0.325771	0.0299469	0.263822	0.111336	1.13837	0.221841	0.0209956	0.836336	0.141645	0.561005	0.683555	0.74713	0.900831	1.1403	0.146509	0.726784		0.475699	0.137184
	156	42.9	0.973915	0.239973	0.355284	0.618134	0.0790349	0.364887	0.0656026	0.231229	0.100867	0.989547	0.2677	-0.0231949	0.775686	0.0953635	0.730685	0.795635	0.667186	0.889851	1.21829	0.0810179	0.638551		0.483583	0.140205
	157	43.175	1.05295	0.305013	0.386668	0.595964	0.115643	0.332572	0.166322	0.18241	0.0774999	0.823237	0.31945	-0.013043	0.704452	0.0361043	0.846082	0.856355	0.541464	0.935058	1.26959	-0.00312635	0.560877		0.480549	0.142535
	158	43.45	1.0218	0.317852	0.338487	0.498105	0.153185	0.25091	0.268089	0.117855	0.0864477	0.636647	0.338599	0.0572158	0.574557	0.00642075	0.934887	0.872738	0.421421	0.898703	1.27786	-0.0112529	0.456359		0.453185	0.138034
	159	43.725	0.963753	0.247758	0.278597	0.420397	0.191658	0.160931	0.407756	0.0684762	0.100454	0.36715	0.364741	0.134628	0.450071	-0.0130861	0.948955	0.876566	0.291978	0.865056	1.18856	0.0184814	0.352296		0.41358	0.13104
	160	44	0.893894	0.1803	0.232551	0.313722	0.191433	0.0978666	0.489003	0.0196685	0.128909	0.162028	0.349069	0.194917	0.32354	0.0117078	0.899739	0.847194	0.170581	0.834252	1.08331	0.10508	0.276235		0.371667	0.124534
	161	44.275	0.768103	0.116522	0.178582	0.247408	0.193025	0.0543136	0.516316	0.0129909	0.118692	0.0638707	0.298899	0.167658	0.276195	0.0200947	0.863909	0.78475	0.07725	0.801795	0.946473	0.188059	0.178465		0.327303	0.117227
	162	44.55	0.619091	0.020955	0.0718033	0.207626	0.191962	0.0185785	0.412301	0.00474739	0.14077	-0.0260761	0.244112	0.145956	0.165727	0.0882484	0.838029	0.718532	0.0426143	0.656159	0.758355	0.25203	0.0471052		0.267554	0.105259
	163	44.825	0.485936	-0.0562028	0.0324962	0.198826	0.186476	-0.00185618	0.296805	0.00958533	0.118243	-0.0775575	0.198023	0.114672	0.0928556	0.166137	0.786976	0.666584	0.0329181	0.502195	0.566555	0.23247	-0.0518344		0.2143	0.0937771
	164	45.1	0.348758	-0.065694	-0.00210597	0.170493	0.150789	-0.00793093	0.158525	-0.0116252	0.0625263	-0.0669501	0.1612	0.0447321	0.0464227	0.228989	0.755559	0.570749	0.0604241	0.347484	0.434913	0.21606	-0.143736		0.164742	0.0842261
	165	45.375	0.169458	-0.0364105	-0.0745474	0.192348	0.163916	-0.0280251	0.0168039	0.00260007	0.0227575	-0.0842518	0.13072	-0.0361527	-0.00820311	0.249749	0.712645	0.485832	0.100641	0.172754	0.341472	0.17034	-0.192733		0.117701	0.0782577
	166	45.65	0.0224526	-0.000220369	-0.139785	0.187957	0.120685	-0.120661	-0.0833233	-0.0472602	-0.0260309	-0.13207	0.119295	-0.0341475	-0.0967885	0.271252	0.66031	0.405836	0.147897	0.00926774	0.293032	0.111148	-0.205574		0.0696796	0.078557
	167	45.925	-0.0898641	0.039778	-0.150693	0.173126	0.0683272	-0.179045	-0.0628494	-0.0849281	-0.0679974	-0.148844	0.102546	-0.0674899	-0.103627	0.22236	0.601617	0.336488	0.149337	-0.0569212	0.308672	0.0772442	-0.162235		0.0430954	0.0753449
	168	46.2	-0.17411	0.0735037	-0.166343	0.171589	0.00136654	-0.213576	-0.0383202	-0.127529	-0.0847078	-0.182932	0.126918	-0.141195	-0.133822	0.135325	0.589846	0.270379	0.12129	-0.0629327	0.324844	0.0877167	-0.0920718		0.0231066	0.0761736
	169	46.475	-0.259323	0.0780302	-0.184126	0.179198	-0.0574335	-0.212016	0.0134809	-0.128384	-0.0672316	-0.183666	0.0998051	-0.183592	-0.172419	0.0237299	0.555541	0.23749	0.064309	-0.0596744	0.311633	0.0841297	-0.0159119		0.00588425	0.074939
	170	46.75	-0.264225	0.0577719	-0.165914	0.189342	-0.10706	-0.173542	0.132318	-0.13644	-0.0932761	-0.144874	0.102318	-0.19004	-0.137546	-0.0610483	0.513119	0.189633	0.00439393	-0.0208014	0.244026	0.0778153	0.0543968		0.00335084	0.0694585
	171	47.025	-0.250506	0.080307	-0.162265	0.185773	-0.0900235	-0.0363767	0.221079	-0.0826377	-0.0787023	-0.0947841	0.0991249	-0.212494	-0.0643182	-0.131664	0.462673	0.154397	-0.0738	-0.000318955	0.178717	0.0701329	0.104968		0.0132991	0.063778
	172	47.3	-0.204876	0.0854663	-0.118678	0.19123	-0.0537938	0.100612	0.266763	-0.0145075	-0.0962171	-0.0600508	0.127748	-0.200124	-0.0277512	-0.151583	0.386464	0.121755	-0.129794	-0.00336832	0.0668478	0.0434946	0.158036		0.0232225	0.0582058
	173	47.575	-0.169029	0.0926771	-0.086957	0.19985	-0.0113934	0.203187	0.341055	0.0414356	-0.103528	0.0124294	0.115267	-0.150844	0.0355233	-0.134778	0.266736	0.0952579	-0.148108	-0.0329532	-0.0504892	0.0181375	0.140176		0.0320787	0.0541895
	174	47.85	-0.0960133	0.136852	-0.00804039	0.204523	0.0684101	0.229554	0.359012	0.0532581	-0.166658	0.0466372	0.161234	-0.0849239	0.0782973	-0.0602429	0.176985	0.0669327	-0.156508	-0.046282	-0.158606	-0.022797	0.117951		0.0428369	0.0529159
	175	48.125	-0.0818754	0.182258	0.065636	0.190587	0.124877	0.175077	0.291975	0.0942436	-0.172895	0.0553062	0.195216	-0.0227551	0.0815037	-0.00191099	0.0891768	0.0956666	-0.145427	-0.058962	-0.214539	-0.0657568	0.0575158		0.0445199	0.0499957
	176	48.4	-0.0756768	0.155378	0.161439	0.160153	0.128595	0.0688353	0.268769	0.0736708	-0.214515	0.0470414	0.203855	0.0586357	0.076456	0.0568281	0.0237149	0.123181	-0.103526	-0.0461906	-0.275239	-0.0880207	-0.0116488		0.0377017	0.0508578
	177	48.675	-0.115824	0.17249	0.210644	0.126267	0.0768402	-0.0896251	0.216144	0.0629017	-0.198887	0.0526911	0.161704	0.0759324	0.0600374	0.0774773	0.0102382	0.154064	-0.0573715	-0.030239	-0.293561	-0.0930774	-0.0926854		0.0231505	0.0513411
	178	48.95	-0.132505	0.176903	0.23459	0.0539382	0.0367274	-0.213527	0.110207	0.0455265	-0.194766	0.050174	0.0793489	0.0707954	0.0294041	0.0676185	-0.0170993	0.186515	-0.0339429	-0.0398414	-0.293302	-0.0832123	-0.110209		0.0011116	0.0510554
	179	49.225	-0.156877	0.131519	0.220222	0.00713143	-0.0597965	-0.274702	0.0278092	0.0269817	-0.111782	0.0520415	0.00933294	0.0721142	-0.00766044	0.0561204	-0.0608439	0.203467	-0.00205315	-0.115819	-0.252787	-0.0804671	-0.118202		-0.0206786	0.0482409
	180	49.5	-0.127709	0.0760765	0.236987	-0.0521411	-0.151667	-0.260502	-0.00163379	-0.0628641	-0.0682017	0.0355987	-0.0340083	0.0511866	-0.0769099	0.0208283	-0.0772472	0.163442	-0.00293422	-0.191005	-0.231896	-0.0396016	-0.0951937		-0.0423521	0.0451443
	181	49.775	-0.117171	0.0759427	0.210913	-0.0847073	-0.188228	-0.224229	-0.0495535	-0.0701153	0.0114485	0.0314064	-0.0650171	0.0172977	-0.142148	-0.0181323	-0.0674669	0.123336	-0.0367195	-0.247339	-0.175846	0.0115855	-0.0768791		-0.0515058	0.0424107
	182	50.05	-0.0829546	0.0384584	0.142037	-0.138809	-0.171826	-0.113897	-0.0440724	-0.123627	0.0531837	-0.0292321	-0.0681613	0.0444641	-0.153709	-0.0198065	-0.0852883	0.055489	-0.105012	-0.322875	-0.115154	0.066747	-0.0784178		-0.0596411	0.0391714
	183	50.325	-0.0501799	0.0286014	0.0936021	-0.175097	-0.119941	-0.020297	-0.0201621	-0.138681	0.118158	-0.111072	-0.0203093	0.0734817	-0.125115	0.00373485	-0.0306386	-0.044152	-0.191058	-0.332799	-0.00405714	0.0769322	-0.103171		-0.0520105	0.0407874
	184	50.6	-0.0388371	0.0382271	0.0368652	-0.242794	-0.0120055	0.039065	0.0116192	-0.124459	0.138079	-0.158852	-0.0393739	0.0180168	-0.0585586	-0.0310112	0.048033	-0.128822	-0.287625	-0.270047	0.0732715	0.106776	-0.136704		-0.0485302	0.0454523
	185	50.875	-0.0537414	0.0768778	-0.0964189	-0.296685	0.0814258	0.058051	0.0403895	-0.0807873	0.157543	-0.169254	-0.0900292	-0.00966868	0.0324512	-0.0299805	0.0956556	-0.205179	-0.35166	-0.201821	0.172615	0.0641121	-0.213545		-0.0485547	0.0554123
	186	51.15	-0.0289619	0.0681664	-0.177231	-0.318792	0.139034	0.0470268	0.0514709	-0.0717088	0.149184	-0.175055	-0.145377	-0.0440522	0.0987311	-0.0187289	0.0963583	-0.275897	-0.400782	-0.150586	0.206167	0.0139139	-0.262754		-0.0571367	0.0633042
	187	51.425	-0.0274842	0.052191	-0.16361	-0.300096	0.196624	-0.00299741	0.00210221	-0.0309585	0.114661	-0.129044	-0.212694	-0.0954329	0.133934	-0.0200011	0.0930975	-0.28406	-0.383842	-0.0650903	0.213374	-0.0591042	-0.29817		-0.0603143	0.0632518
	188	51.7	-0.07358	0.0336334	-0.12921	-0.280854	0.183566	-0.0390269	-0.0181141	-0.0108752	0.0475983	-0.0882582	-0.293716	-0.145833	0.118039	-0.0278507	0.058946	-0.249735	-0.314209	-0.00683528	0.145813	-0.109631	-0.314978		-0.0721481	0.0569469
	189	51.975	-0.116188	0.011455	-0.0713912	-0.219134	0.135585	-0.048216	-0.0362469	-0.0295575	0.00442654	-0.10327	-0.327138	-0.122184	0.0891818	0.0347018	0.0167169	-0.200164	-0.22316	-3.31687e-05	0.0827206	-0.128641	-0.3391		-0.075697	0.0490451
	190	52.25	-0.15459	-0.0393743	0.0652006	-0.160332	0.0917563	-0.0332155	-0.0947298	-0.0410873	-0.0456438	-0.115906	-0.336413	-0.0789972	0.0412939	0.0866493	0.0197116	-0.101492	-0.118472	-0.0173887	-0.0267836	-0.0916642	-0.284987		-0.0684031	0.0409564
	191	52.525	-0.216946	-0.0567106	0.161035	-0.138696	0.073352	0.0223662	-0.165961	-0.0532387	-0.0907416	-0.125337	-0.296399	-0.03776	0.0114438	0.11474	0.0549151	-0.00491594	-0.0217067	-0.0247026	-0.0664781	-0.0843402	-0.241419		-0.0565476	0.0433239
	192	52.8	-0.26366	-0.0225497	0.161485	-0.133447	0.0337398	0.0707171	-0.202689	-0.069855	-0.0849892	-0.13372	-0.226544	0.0103862	-0.0640134	0.110713	0.0944747	0.0356267	0.0326165	-0.0503861	-0.114136	-0.0643299	-0.204492		-0.0516691	0.0441821
	193	53.075	-0.279334	-0.0145494	0.141801	-0.121904	0.0462857	0.0806119	-0.236327	-0.115184	-0.0700778	-0.127523	-0.100216	0.0696063	-0.145459	0.116963	0.0903369	0.0696473	0.0138552	-0.0700564	-0.138499	-0.0130896	-0.197765		-0.0476608	0.045378
	194	53.35	-0.283658	0.00221762	0.0995278	-0.156764	0.0555993	0.0697534	-0.276131	-0.103456	-0.0838311	-0.0694712	0.0157797	0.121951	-0.247054	0.082908	0.0757841	0.09829	-0.0268961	-0.0362246	-0.150409	-0.00485288	-0.162764		-0.0466524	0.0480225
	195	53.625	-0.278102	-0.0165899	-0.00243568	-0.156692	0.0739845	0.0560232	-0.264031	-0.117172	-0.0770662	-0.0384712	0.109833	0.128697	-0.320862	0.0413196	0.0231652	0.0833071	-0.0907955	0.009197	-0.117672	0.00488758	-0.166678		-0.0531501	0.048569
	196	53.9	-0.273117	-0.0454923	-0.0723403	-0.136538	0.0492325	-0.0332347	-0.200341	-0.145718	-0.0684416	-0.0054792	0.164687	0.108678	-0.400545	0.0246807	-0.049686	0.0511752	-0.144426	0.00483747	-0.116367	0.0399771	-0.149482		-0.0665686	0.0491098
	197	54.175	-0.262539	-0.128387	-0.0794569	-0.139145	0.0369688	-0.0748661	-0.109058	-0.200565	-0.0836441	0.00976223	0.164971	0.0535952	-0.383979	0.0460629	-0.135759	0.0355549	-0.200819	-0.0243654	-0.0991719	0.0729668	-0.106363		-0.0765827	0.0476694
	198	54.45	-0.228376	-0.180613	-0.0821647	-0.123626	-0.00380331	-0.0623347	0.00666575	-0.201218	-0.0731764	0.00191511	0.0920604	-0.014804	-0.342748	0.0395905	-0.150109	0.00324203	-0.210813	-0.0892298	-0.080039	0.0644966	-0.039915		-0.0797619	0.0410432
	199	54.725	-0.197542	-0.227055	-0.0665295	-0.0759471	-0.0194522	-0.0407162	0.126646	-0.224875	-0.0331781	-0.0703378	0.00195683	-0.10756	-0.293089	0.0250172	-0.191076	-0.0535809	-0.2188	-0.18214	-0.0857456	0.0561603	0.00128871		-0.0893598	0.0409539
	200	55	-0.175133	-0.221263	0.00958607	-0.0527107	-0.0219725	-0.0185382	0.222372	-0.165736	-0.00961862	-0.124892	-0.072418	-0.187385	-0.242538	0.0192297	-0.213574	-0.109978	-0.231881	-0.280203	-0.121784	0.0294796	0.0281247		-0.0924206	0.046294
	201	55.275	-0.14798	-0.187338	0.0449676	-0.0382661	-0.0131975	0.0848888	0.293783	-0.105426	0.0387863	-0.177076	-0.15324	-0.254621	-0.19595	0.00254765	-0.256684	-0.137573	-0.234173	-0.342924	-0.178009	0.00388319	0.00323409		-0.0928746	0.0553576
	202	55.55	-0.117448	-0.135957	0.0630442	0.00155096	-0.0110885	0.129819	0.306873	-0.0284439	0.0510943	-0.226424	-0.174171	-0.295561	-0.224119	-0.031749	-0.272177	-0.147386	-0.212012	-0.360044	-0.208846	-0.0347963	-0.0556928		-0.094454	0.0596261
	203	55.825	-0.111209	-0.126408	0.0881725	-0.000446623	0.0114316	0.156859	0.234253	-0.0107127	0.0214006	-0.251185	-0.144274	-0.326799	-0.232355	-0.0601937	-0.317523	-0.135876	-0.178571	-0.361646	-0.228474	-0.0726511	-0.104466		-0.102413	0.0591931
	204	56.1	-0.107907	-0.135552	0.124741	-0.0111933	0.0056158	0.205839	0.180322	-0.0126312	-0.0400764	-0.210289	-0.108688	-0.296259	-0.196949	-0.0829043	-0.306084	-0.121784	-0.143939	-0.391425	-0.217198	-0.0683244	-0.138591		-0.0987273	0.0571197
	205	56.375	-0.113856	-0.134544	0.11486	-0.0601	-0.0109313	0.241627	0.135999	-0.0923559	-0.0648793	-0.192323	-0.0703198	-0.249177	-0.171852	-0.106488	-0.292165	-0.0891395	-0.106498	-0.409433	-0.196125	-0.0373609	-0.122446		-0.096548	0.0541421
	206	56.65	-0.110909	-0.192748	0.142879	-0.111908	-0.0265553	0.220711	0.0455124	-0.145364	-0.0974004	-0.191289	-0.00364514	-0.177857	-0.150302	-0.144926	-0.237111	-0.0900478	-0.0985435	-0.413274	-0.155869	-0.0541247	-0.0760316		-0.0985145	0.0498143
	207	56.925	-0.104621	-0.231397	0.164139	-0.155675	-0.0441845	0.189865	0.00184604	-0.170037	-0.0651608	-0.15389	0.0250361	-0.120402	-0.128669	-0.174532	-0.166874	-0.105178	-0.116261	-0.408852	-0.145125	-0.06381	-0.00793215		-0.0943673	0.048376
	208	57.2	-0.0951248	-0.244617	0.159121	-0.167255	-0.0925051	0.099166	-0.0241267	-0.121902	0.00341174	-0.131556	0.0117129	-0.0714208	-0.112114	-0.177508	-0.101908	-0.128458	-0.142676	-0.373027	-0.141567	-0.068576	0.0472148		-0.0892246	0.043635
	209	57.475	-0.0658608	-0.247641	0.1	-0.18059	-0.10386	-0.0204687	-0.0661497	-0.0275995	0.131905	-0.132007	0.0211065	-0.0800265	-0.144201	-0.168462	-0.0634314	-0.147384	-0.189318	-0.298053	-0.185535	-0.0921736	0.0941159		-0.0888397	0.0422405
	210	57.75	-0.02819	-0.259794	0.0391697	-0.174197	-0.157718	-0.110414	-0.133005	0.0530838	0.195617	-0.111318	-0.0144485	-0.126174	-0.155989	-0.138405	-0.0355338	-0.195792	-0.227354	-0.215685	-0.196373	-0.140121	0.0875293		-0.0973863	0.0439327
	211	58.025	0.0224115	-0.230459	-0.0235971	-0.161425	-0.17743	-0.173233	-0.131916	0.139866	0.195395	-0.103171	-0.0609298	-0.178287	-0.146753	-0.0674142	-0.00113073	-0.195059	-0.227781	-0.120096	-0.192679	-0.106003	0.0852357		-0.0883074	0.0449522
	212	58.3	0.0589302	-0.21331	-0.0758594	-0.195503	-0.19388	-0.188468	-0.155234	0.190974	0.165661	-0.163328	-0.106483	-0.182007	-0.101286	-0.00890613	-0.0064359	-0.207874	-0.194204	-0.0887033	-0.168494	-0.0465821	0.0671671		-0.0863727	0.0463092
	213	58.575	0.0801651	-0.177113	-0.08815	-0.223779	-0.19197	-0.118568	-0.156749	0.170788	0.0918686	-0.180319	-0.130213	-0.143902	-0.0862986	0.0195296	-0.0151314	-0.234098	-0.159659	-0.0735222	-0.170333	0.0174885	0.0387169		-0.0824404	0.0429748
	214	58.85	0.0767951	-0.131474	-0.0638578	-0.225933	-0.206163	-0.0531231	-0.159887	0.0784219	-0.0770588	-0.200387	-0.1914	-0.141969	-0.0541475	0.0540326	-0.0272816	-0.241833	-0.0729589	-0.0728647	-0.0842409	0.0768019	0.0187336		-0.0809425	0.0385382
	215	59.125	0.0467221	-0.0853315	0.0154745	-0.209827	-0.156269	-0.0150518	-0.130811	0.0380962	-0.17934	-0.195967	-0.182829	-0.0638195	-0.0406672	0.0541888	-0.0519266	-0.236498	0.00804034	-0.0982859	-0.0453741	0.131176	0.0176145		-0.0657469	0.0382662
	216	59.4	-0.0278078	-0.0339823	0.0843424	-0.181842	-0.127875	0.00898667	-0.155362	-0.0694808	-0.206815	-0.177703	-0.207465	-0.000910607	-0.0208971	0.017303	-0.12353	-0.272748	0.038755	-0.137702	-0.0371994	0.12207	0.0208601		-0.0709049	0.040087
	217	59.675	-0.0756175	0.0279337	0.157171	-0.0399439	-0.114738	-0.0628793	-0.225153	-0.184939	-0.220583	-0.15539	-0.236945	0.00260122	-0.005738	-0.0102548	-0.175598	-0.299865	-0.000155812	-0.0742348	-0.060101	0.0355981	0.07192		-0.0784244	0.0438154
	218	59.95	-0.078628	0.111559	0.232765	0.077025	-0.131806	-0.265171	-0.30329	-0.26366	-0.161092	-0.195126	-0.293964	-0.0127151	0.017448	-0.0483804	-0.223781	-0.337561	-0.0752836	0.00766233	-0.0719164	-0.121241	0.154912		-0.0943926	0.0599642
	219	60.225	-0.0434685	0.226784	0.330326	0.157197	-0.186437	-0.551266	-0.392945	-0.295599	-0.00541821	-0.26245	-0.351576	0.0354635	0.0282973	-0.121321	-0.268311	-0.404841	-0.208609	0.117278	-0.156919	-0.35417	0.257694		-0.116681	0.0922131
	220	60.5	0.039123	0.345514	0.395631	0.312616	-0.28287	-0.912056	-0.549439	-0.367782	0.134234	-0.387554	-0.458918	0.00820553	0.0503633	-0.181796	-0.291786	-0.46936	-0.388326	0.30846	-0.240001	-0.638578	0.398419		-0.151233	0.141671
[truncated: 26 more columns]

## Sheet: Figure4c
Figure 4c: Azimuth of moving spots at the onset of the response of each ITN to visual prey-like stimuli.
	#ITN	angles [rad]	rho (= random scatter around 1)
	1	-0.602011	0.879251
	2	-0.98859	1.07172
	3	-0.98859	1.16302
	4	-0.374998	1.04889
	5	-0.846107	1.10347
	6	-1.1272	1.07269
	7	-0.965176	0.969656
	8	-0.846107	1.02939
	9	-0.98859	0.921272
	10	-0.143664	1.08884
	11	-1.1272	0.885293
	12	-1.25589	0.893113
	13	-0.688908	0.91905
	14	-0.98859	0.705572
	15	-0.677493	1.14384
	16	-0.529149	1.03252
	17	0.308587	0.924507
	18	-0.367041	1.13703
	19	-0.596876	0.828848
	20	-0.98859	0.989776
	21	-0.287768	0.975855

## Sheet: Figure5
Figure 5b: Paramecium consumption curves
		ctrl larvae						ablated larvae
	percent paramecia remaining						percent paramecia remaining
larva#	t=0h	t=2h	t=4h			larva#	t=0h	t=2h	t=4h
1	100	87.234	65.9574			1	100	27.7778	7.40741
2	100	14.2857	6.12245			2	100	81.1594	69.5535
3	100	0	0			3	100	31.6832	21.7822
4	100	44	8			4	100	55.5556	51.5152
5	100	29.1193	14.9148			5	100	45	33.3333
6	100	77.0053	55.0802			6	100	58.3333	57.6389
7	100	55.9524	34.5238			7	100	94.7826	73.913
8	100	41.1765	36.4706			8	100	81.25	42.7083
9	100	23.0769	16.3462			9	100	92.9577	61.9718
10	100	23.5294	7.56303			10	100	52.795	24.8447
11	100	24.4186	8.13953			11	100	45.5285	21.1382
12	100	8.4507	1.40845			12	100	64.2857	29.7619
13	100	17.1429	5.71429			13	100	83.0189	66.0377
14	100	56.1404	44.7368			14	100	72.449	43.8776
15	100	72.449	44.898			15	100	82.4675	57.1429
16	100	58.1522	47.8261			16	100	92.3077	73.0769
17	100	75	50.9615			17	100	73.0496	42.5532
18	100	70.6522	50
19	100	26.8293	4.87805
20	100	27.1028	7.47664
21	100	39.1608	10.4895
22	100	39.2593	5.18519
23	100	53.9823	19.469
24	100	10.3093	2.06186
25	100	45.6897	14.6552
26	100	95.9732	81.2081
27	100	41.9847	6.87023
28	100	37.1901	5.78512
29	100	29.0909	9.09091
30	100	37.5839	11.4094
31	100	55.6291	35.0993
32	100	62.6506	33.7349
33	100	37.5	25
34	100	54.2169	23.494
35	100	82.5243	48.5437
36	100	71.9048	31.9048
37	100	74.902	49.0196
average	100	45.9802	24.974			average	100	66.7295	45.7798
Figure 5c: Fraction of time spent swimming and time spent hunting
	% time spent swimming			% time spent hunting
#larva	ctrl	ablated		ctrl	ablated
1	21.156	23.293		22.1472	26.6278
2	17.4553	10.1551		18.0125	3.94513
3	25.2297	23.773		35.8433	13.2547
4	22.4165	20.8147		21.1171	6.84194
5	27.0797	19.0962		32.2564	14.2422
6	21.8388	20.478		15.4625	12.233
7	23.3951	13.22		15.8617	9.3
8	15.0297	16.8852		15.1101	7.66039
9	21.719	13.0756		17.4232	4.79293
10	24.8749	27.1249		20.594	5.08712
11	23.2915	29.9812		12.6351	14.4408
12	24.9151	27.6536		20.0918	15.0348
13	27.7665	20.8557		22.579	9.16517
14	19.9121	23.2208		8.8479	13.65
15	19.526	27.3663		8.68737	6.95856
16	24.9566	27.5898		9.12904	9.70124
17	25.0041	26.8894		14.9174	7.20607
18	21.1138			13.785
19	23.2029			8.25487
20	24.8318			2.59283
21	34.0518			2.78603
22	19.815			2.15421
23	15.5174			1.60871
24	20.9242			5.71815
25	31.1808			1.84593
26	18.1667			10.0548
27	17.9081			4.39248
28	31.2754			9.09362
29	25.4541			3.16024
30	32.8717			3.85765
31	18.5507			7.35033
32	22.4094			11.8658
33	25.3719			15.3742
34	27.8471			10.9969
35	15.4703			4.33427
36	30.8711			9.56409
37	15.8234			3.05104
median	23.2029	23.2208		10.0548	9.3
Figure 5e: Hunting sequence initiation probability
	probability in %
#larva	ctrl	ablated
1	20.4492	13.7953
2	13.6501	13.2169
3	10.1458	12.5763
4	13.8783	10.1538
5	6.45257	3.79829
6	12.1145	10.2915
7	12.8503	5.36429
8	13.4985	6.32607
9	27.5559	8.18538
10	15.4039	10.646
11	17.2276	12.9087
12	6.02858	2.62275
13	12.0989
14	6.59382
15	7.39066
16	15.1237
17	10.3837
18	12.1029
19	11.889
20	10.6204
21	7.60924
22	11.2188
23	2.46271
24	11.5763
25	5.02776
26	8.82869
27	12.2326
28	10.0565
29	7.29627
median	11.5763	10.2227
Figure 5f: Target fixation probability
	probability in %
#larva	ctrl	ablated
1	29.5455	65.7143
2	54.2857	73.4694
3	44.6154	62.8571
4	60.5263	63.6364
5	75.6098	57.8947
6	84.6154	55.3571
7	58.4615	50
8	88.1356	39.1304
9	62.8205	31.7073
10	55.3191	37.1429
11	50	47.1264
12	37.3134	27.2727
13	46.5116
14	47.2222
15	28.8889
16	64.0351
17	41.1765
18	49.1525
19	50
20	67.2131
21	63.6364
22	47.7273
23	15.7895
24	67.6923
25	53.125
26	52.0833
27	47.5
28	42.5
29	14.8936
median	50	52.6786
Figure 5g: Probability of Capture swim initiation failure
	probability in %
#larva	ctrl	ablated
1	30.7692	8.69565
2	26.3158	27.7778
3	34.4828	18.1818
4	5.7971	28.5714
5	9.67742	81.8182
6	3.0303	19.3548
7	13.1579	17.6471
8	7.69231	44.4444
9	20.4082	76.9231
10	19.2308	53.8462
11	19.5652	51.2195
12	48	55.5556
13	35
14	41.1765
15	61.5385
16	10.9589
17	14.2857
18	6.89655
19	11.1111
20	2.43902
21	7.14286
22	14.2857
23	33.3333
24	6.81818
25	5.88235
26	32
27	5.26316
28	52.9412
29	57.1429
median	14.2857	36.5079

## Sheet: SupplFig2d
Supplementary Figure 2d: Reponse of ITNs to moving bars
			normalized fluroescence (sd)
		cell #	1	2	3	4	5	6	7	8	9	10	11	12	13	14	15	16	17	18	19	20	21	22	23	24	25	26	27	28	29	30	31	32	33	34	35	36	37	38	39	40	41	42	43	44	45	46	47
	frame	time in s
Stimulus interval	1	0.25	0	0.125453	0.0198938	0.0198496	0	0.018355	0.00648222	0.00657521	0.00915151	0	0.00590119	0.00934005	0.0198292	0.0221317	0.0406151	0.00396384	0.00347668	0.0136113	0.0339748	0	0	0	0.00345615	0	0	0.00102111	0.000320473	0.0281229	0.00566755	0	0.0156194	0.020808	0	0.0264327	0.0179589	0	0	0	0	0.0345912	0.0344621	0.0121005	0	0.0119928	0.0075059	0	0.00588484
	2	0.5	0.00602797	0.102853	0.0164518	0.0149076	0.00263464	0.0157334	0.00574806	0.00560245	0.00793832	0.000282906	0.00461335	0.00759258	0.0160967	0.0177958	0.0333629	0.00332879	0.00354943	0.0111002	0.0278124	0.00300779	0.00175593	0.00297792	0.0136109	0.00539061	0.000884267	0.00142202	0.000703105	0.0321854	0.00609956	0.00247283	0.0129974	0.017939	0.00508862	0.0234695	0.0138226	0.00150937	0.0127084	0.00340838	0.00384694	0.0320077	0.0318864	0.0112157	0.00870775	0.0154335	0.00565503	0.00232062	0.00954615
	3	0.75	0.0110491	0.0819917	0.0128168	0.0116509	0.00583922	0.0148277	0.00494917	0.00498402	0.0068311	0.000384802	0.00339453	0.00557178	0.0127562	0.0136326	0.0264542	0.00259552	0.00323929	0.00890218	0.0214569	0.0059415	0.00347359	0.00592332	0.0236704	0.0104403	0.00170002	0.00162834	0.00121001	0.0361709	0.00674657	0.00463749	0.0104956	0.0152437	0.0103649	0.0202731	0.0104003	0.00344038	0.0253308	0.0067931	0.00746358	0.0295218	0.0290146	0.0101482	0.0175358	0.0190883	0.00512126	0.005185	0.0134792
	4	1	0.0155985	0.0656629	0.0102484	0.0092335	0.00920306	0.0137788	0.0043399	0.00436123	0.00547311	0.000543933	0.00220905	0.00397165	0.00985983	0.00989677	0.0202866	0.00182053	0.00297874	0.00717509	0.016229	0.00840379	0.00489143	0.00862091	0.0304806	0.0147157	0.00224329	0.00172265	0.00128744	0.0376121	0.00642364	0.00640938	0.00814893	0.0128808	0.0146601	0.0178135	0.0074819	0.00580541	0.0355543	0.009903	0.0104712	0.0271629	0.0257549	0.00884459	0.0238108	0.0208201	0.00438453	0.006738	0.0171035
	5	1.25	0.0193562	0.049612	0.00792179	0.00603872	0.0113025	0.0127628	0.00343314	0.0036096	0.00417024	0.000281787	0.00107625	0.00274677	0.0072303	0.00666616	0.0145019	0.00114222	0.00221447	0.00541068	0.0114413	0.0107624	0.00613094	0.010876	0.0348224	0.0184647	0.00239919	0.00183602	0.00138694	0.0370776	0.00573339	0.00784625	0.0062464	0.0103974	0.0187543	0.01594	0.0052187	0.00833246	0.0420199	0.012483	0.012711	0.0241719	0.0223163	0.00773277	0.0273555	0.0209617	0.00312041	0.00750551	0.0203904
	6	1.5	0.0233698	0.0341014	0.00566296	0.00210292	0.0135396	0.0130924	0.00267479	0.0029298	0.00307079	2.30775e-05	0.000411617	0.00181589	0.00493044	0.00391671	0.00929163	0.000747689	0.00156879	0.00369573	0.00746558	0.0125351	0.0071601	0.0129689	0.0379932	0.0215219	0.00254551	0.00175882	0.00140461	0.0353743	0.00479457	0.00910258	0.00464234	0.00826683	0.0221598	0.0136634	0.00326001	0.0108794	0.0448511	0.014501	0.0141824	0.0215475	0.0189208	0.00716358	0.028783	0.0195021	0.00169491	0.00780303	0.0231352
	7	1.75	0.0266215	0.0228953	0.00372437	0.00107029	0.0153294	0.0129446	0.00171348	0.00213219	0.00171107	0.000102762	0	0.00101968	0.00301103	0.00192609	0.00496179	0.000313782	0.00124644	0.00259345	0.00514636	0.013806	0.00807499	0.0148672	0.0395506	0.0239994	0.00263627	0.00179227	0.00133086	0.0327399	0.0047848	0.0106995	0.00354519	0.00622522	0.0260796	0.0114322	0.00170034	0.0124012	0.0452561	0.0180456	0.014999	0.0182742	0.0157789	0.00624961	0.02947	0.0180167	0.00125073	0.00836922	0.0243871
	8	2	0.0295525	0.0149957	0.00175523	0.00101512	0.0168278	0.0135082	0.00131183	0.00154021	0.000894785	0.000305871	4.29868e-05	0.000498117	0.00158839	0.000535396	0.0021816	9.11642e-05	0.00117608	0.00162158	0.00292232	0.0145403	0.00846147	0.0164716	0.03994	0.0252251	0.00263945	0.00166702	0.00108483	0.0296017	0.00528144	0.0122262	0.00214456	0.00474838	0.0294	0.00957636	0.000534524	0.0134571	0.0436564	0.0200228	0.0150864	0.0155362	0.0126184	0.0050819	0.0279859	0.0169621	0.000656657	0.00856062	0.0239981
	9	2.25	0.0304671	0.00679384	0	0	0.0173848	0.0138458	0.001046	0.00102165	0.000343214	0.000205903	0.000390605	0.000362242	0.000569646	0	0.00048607	0	0.000844309	0.00078306	0.00143897	0.0149556	0.00854436	0.0175843	0.0380339	0.0256344	0.00242274	0.00164087	0.000856365	0.0254525	0.00498192	0.0134012	0.00126806	0.00318015	0.0324599	0.00790078	0	0.0151965	0.0398903	0.0208289	0.0148349	0.0127975	0.00940289	0.00413541	0.0259632	0.015134	0.000290028	0.00830682	0.0227006
	10	2.5	0.0301123	0.00191455	0.000325184	0.000511946	0.0180053	0.0131881	0.000864991	0.000491111	0	0.000198181	0.000707696	0.000444333	1.81052e-05	4.33099e-05	0	8.47564e-05	0.000598974	0.000200711	0.00162134	0.0150196	0.00841744	0.0184573	0.0353191	0.0255738	0.00211043	0.00149682	0.00054606	0.0199361	0.00439097	0.0140993	0.00105185	0.00196778	0.0339567	0.00734164	0.000164118	0.016877	0.0345799	0.0210922	0.0141418	0.010287	0.00648061	0.00428349	0.0222243	0.0125339	0	0.00728158	0.0208251
	11	2.75	0.0289161	0	0.000665715	0.00101372	0.0190448	0.0134707	0.000667373	0.000397585	0.000188518	0.000186	0.000857419	0.000241644	0	0.000679164	4.09019e-06	0.000127865	0.000130643	0	0.00132501	0.0147925	0.00811219	0.019315	0.0322176	0.024728	0.00178399	0.00129602	0.000230696	0.014526	0.00339817	0.0143331	0.00153452	0.00104527	0.034879	0.00678437	0.000727925	0.0184701	0.0285857	0.0203499	0.0131533	0.00851474	0.00377859	0.00404256	0.0185107	0.0103431	0.000833924	0.00694912	0.0193695
	12	3	0.0287045	0.000925898	0.00133965	0.0015698	0.0197317	0.013888	0.000294041	0.000283257	0.000831276	0.000239089	0.00127039	0.000290941	0.000360978	0.00185683	0.000558545	0.000337793	0	8.2221e-05	0.000631498	0.014642	0.00765285	0.0198917	0.028457	0.0235679	0.00133258	0.000954989	0.000201852	0.00948574	0.00238418	0.0141994	0.00198139	0.000424158	0.0355298	0.00609827	0.00104886	0.0203362	0.0219671	0.0199021	0.0121184	0.00672598	0.00171355	0.0034988	0.0153431	0.00806959	0.00182617	0.0063323	0.0178367
	13	3.25	0.029072	0.00278917	0.00257106	0.000858627	0.0204827	0.014144	8.24744e-05	5.05839e-05	0.00188679	0.000628424	0.00156781	0.000427232	0.000693478	0.00354244	0.00180176	0.000474769	0.000304804	0.000129863	0.000356918	0.0142628	0.00710745	0.0202808	0.0241559	0.0223158	0.000934601	0.000782477	0	0.00474552	0.00129401	0.0140828	0.0028872	5.77862e-05	0.0351297	0.00594982	0.00103265	0.0213173	0.0165389	0.0187349	0.0107949	0.00541984	0.000486264	0.00342281	0.011208	0.0059979	0.00188075	0.00552234	0.0156356
	14	3.5	0.0295302	0.00229008	0.0041616	0.000424388	0.0209305	0.0140251	0	9.97485e-05	0.00336119	0.00093419	0.00190107	0.000368323	0.00114386	0.00548708	0.00353965	0.00084624	0.000700109	7.04207e-05	0	0.0135121	0.00660777	0.0206211	0.0210458	0.0209151	0.00056159	0.000556269	0.00039718	0.00176764	0.000843578	0.0137648	0.00362603	6.21584e-05	0.0348444	0.00559677	0.00152946	0.0215952	0.011809	0.0173546	0.00956818	0.0039298	0	0.00334719	0.00825149	0.00506131	0.00239723	0.0058455	0.0131555
	15	3.75	0.0290264	0.0029298	0.00557056	0.000646076	0.0222504	0.0142702	0.000450225	0.000533339	0.00494031	0.00145764	0.0024319	0.000368926	0.00185749	0.00772727	0.00572743	0.00127154	0.00153648	0.000351085	0.000470949	0.0123895	0.00597319	0.0210057	0.0191928	0.0190384	0.000589592	0.000229882	0.000730087	0.000216143	0.000341023	0.0136111	0.00456722	0.000831134	0.0334502	0.00499432	0.00199045	0.021553	0.00802077	0.0159424	0.00881957	0.00265807	5.98056e-05	0.00374463	0.00666837	0.0048309	0.00372498	0.00655736	0.0111626
	16	4	0.0212893	0.0071245	0.00675947	0.00248276	0.0205166	0.0130413	0.00122394	0.00132714	0.00680053	0.00204395	0.00285229	0.000318345	0.00273364	0.010188	0.00844471	0.00152341	0.00240531	0.000634939	0.00136897	0.0110457	0.00348113	0.01803	0.0173784	0.0116299	7.69436e-06	9.7551e-05	0.00112918	0	0.00058938	0.0110703	0.0048982	0.00158196	0.0317166	0.00477307	0.00222434	0.0198165	0.00573092	0.0140178	0.00458257	0.00176756	0.000361453	0.00320571	0.000725458	0.00593825	0.00580998	0.00540551	0.00918238
	17	4.25	0.0149612	0.0100246	0.00774617	0.00273271	0.0192418	0.0119782	0.00201239	0.0019862	0.00872881	0.00250418	0.00313353	0.00053445	0.00361399	0.0124144	0.0107086	0.00184881	0.00291552	0.000573674	0.00165574	0.0101055	0.00170639	0.0150383	0.0158709	0.00635579	6.98802e-06	0	0.00151797	0.00046619	0.000386539	0.00836937	0.00505139	0.00204418	0.0334334	0.00463432	0.00276883	0.0184441	0.0040363	0.0122569	0.00245222	0.00122412	0.00084545	0.00322596	0	0.00621029	0.0114267	0.00336605	0.00785152
Interstimulus-Interval	18	4.5	0.00910194	0.0118146	0.00892285	0.00253087	0.0181167	0.0103812	0.0025648	0.00241129	0.0103265	0.00280126	0.00336293	0.000549775	0.00420027	0.0144714	0.0120785	0.00215063	0.00303772	0.000669154	0.00331574	0.00922119	0.00139457	0.0121957	0.0142783	0.00530347	9.23285e-05	4.46417e-05	0.00211672	0.00127793	0	0.00602338	0.00591314	0.00226794	0.0349534	0.00444799	0.00303228	0.0170222	0.00215587	0.010555	0.00308998	0.000702624	0.0020043	0.00348456	0.000643998	0.00646157	0.0161685	0.00420467	0.00697984
	19	4.75	0.00604415	0.0155467	0.0098419	0.00362319	0.0180855	0.00887689	0.00311213	0.00259908	0.0116504	0.00306919	0.00365281	0.000355186	0.00472898	0.0159396	0.0128092	0.00256966	0.00314789	0.000713484	0.00387632	0.00836911	0.00122883	0.00992634	0.0134288	0.00443024	0.000245194	1.27507e-05	0.00279191	0.00228204	0.000118347	0.00429869	0.00652135	0.00238415	0.0349395	0.00426789	0.00332176	0.0145141	0.000732325	0.00899747	0.00334136	0.000265887	0.00319456	0.00348257	0.000221848	0.00660347	0.0196172	0.00494535	0.00598384
	20	5	0.00385687	0.0200682	0.0102921	0.00389283	0.0167	0.00732029	0.00390649	0.00284389	0.0128186	0.00335592	0.003984	0.000116985	0.00531245	0.0174069	0.0131884	0.00274004	0.00359217	0.00088256	0.00359961	0.00734975	0.000915325	0.00780339	0.0124493	0.00309629	0.000384954	8.5383e-05	0.00319918	0.00383851	0.000703176	0.00265197	0.00684218	0.00279616	0.035709	0.00363161	0.00348676	0.011628	3.69918e-05	0.00724847	0.00319197	0.000274003	0.00478023	0.00328243	0.000790105	0.00639604	0.0221383	0.00559425	0.00459415
	21	5.25	0.00420119	0.0238318	0.0109302	0.00592749	0.0190488	0.00553665	0.00479298	0.00296624	0.0135713	0.00352819	0.00465572	0.000116534	0.00579938	0.0185476	0.0140696	0.00289611	0.00414572	0.00116419	0.00418652	0.00618437	0.000631208	0.00575023	0.0108831	0.00220151	0.000433921	0.00026153	0.00370072	0.00555131	0.00138044	0.00194924	0.00670485	0.00322947	0.03551	0.00336167	0.00294472	0.0107542	0	0.005531	0.00288929	0	0.00649609	0.00376911	0.00143109	0.006254	0.0243043	0.00655521	0.00295754
	22	5.5	0.00542748	0.0249213	0.0117583	0.00865612	0.0199917	0.00372703	0.00595136	0.00293948	0.0139794	0.00376196	0.00514053	1.89828e-05	0.00620156	0.0193717	0.0147826	0.00295463	0.00454208	0.00153735	0.00592596	0.00456521	0.000442357	0.00414399	0.00931511	0.00134427	0.000678452	0.000526237	0.00421882	0.00708645	0.00263917	0.00223784	0.00667599	0.00344186	0.034945	0.00352388	0.00285188	0.0109945	0.000189353	0.00330929	0.0025754	2.96523e-05	0.00756119	0.00455447	0.000919284	0.00492013	0.0264618	0.00750214	0.00138431
	23	5.75	0.00679066	0.0252424	0.0123656	0.0124767	0.0202029	0.00182107	0.0069334	0.00292382	0.0139605	0.00376063	0.005492	0	0.00668793	0.0198029	0.015151	0.00324236	0.00482211	0.00233731	0.00829677	0.00302886	0.00020985	0.00313927	0.00752289	0.000426587	0.000813699	0.000807682	0.00483275	0.00886739	0.00354463	0.00237581	0.00642274	0.00352729	0.0350435	0.00343394	0.00326942	0.0115927	3.54864e-05	0.00172014	0.00254029	0.000165432	0.00877056	0.00414143	0.00148725	0.00372085	0.027323	0.00872006	0.000547524
	24	6	0.00736865	0.0281283	0.0123041	0.0150084	0.0200565	0.000505417	0.00762608	0.00262065	0.0139236	0.0038907	0.00573695	2.14455e-05	0.00708896	0.0200127	0.015411	0.00334273	0.00513479	0.00312388	0.0109451	0.00239863	6.88486e-05	0.00256503	0.00625775	0	0.00120614	0.00136424	0.00500724	0.0107227	0.00466326	0.00229943	0.00625947	0.00324873	0.0337148	0.00332202	0.00366844	0.0116802	0.000361888	0.000660464	0.00259426	0.00094855	0.0102068	0.00360938	0.0027862	0.00276605	0.0270509	0.00976461	0.000261294
	25	6.25	0.00952652	0.0279555	0.0122737	0.017474	0.019602	0	0.00835662	0.00244886	0.0135396	0.00396316	0.00606535	0.000137319	0.00736778	0.0191605	0.0155387	0.00343733	0.00540786	0.00388452	0.0127984	0.00189068	8.18432e-05	0.00196243	0.00442348	0.000143808	0.00141294	0.00215726	0.00542859	0.0124831	0.00581704	0.00220599	0.00529431	0.00285092	0.0322782	0.00308283	0.00401446	0.0114416	0.00151188	0	0.00243475	0.00198031	0.0113718	0.00215186	0.00499364	0.00190921	0.0259986	0.011158	0
	26	6.5	0.0117947	0.0262408	0.0116424	0.0198451	0.0192241	0.000420314	0.00903254	0.00210105	0.0123621	0.00388501	0.00617096	0.000300931	0.00717508	0.0173068	0.0149744	0.00350296	0.00579433	0.00499985	0.0146415	0.00135081	0.000136103	0.00171372	0.00287959	0.00033707	0.0017347	0.0028349	0.00591293	0.0136396	0.00657196	0.00198229	0.00448889	0.00220521	0.0295993	0.00247723	0.00383128	0.0113337	0.00201691	0.000105056	0.00217666	0.00319345	0.0125618	0.00126353	0.00687283	0.000707879	0.0252125	0.0123504	6.87446e-05
	27	6.75	0.0137668	0.0240052	0.0100787	0.0243987	0.0167809	0.000347746	0.0098765	0.00174731	0.0106716	0.00339339	0.00649625	0.000431833	0.00712991	0.0150492	0.0138669	0.00358356	0.00608946	0.00633703	0.0165685	0.00103861	0.00022259	0.00153517	0.00174216	0.000577156	0.00197756	0.0034115	0.00632111	0.0143233	0.00720506	0.00214791	0.00386438	0.00162972	0.026813	0.00191712	0.0030273	0.0106176	0.00282638	0.000429301	0.00205151	0.00477085	0.0136813	0.000335007	0.00814609	0.000663764	0.0244162	0.0136757	0.000199818
	28	7	0.0154996	0.0212686	0.00811442	0.0288746	0.0136451	0.00048974	0.0105143	0.0014142	0.0084454	0.00312226	0.00668967	0.000663396	0.0072345	0.0123117	0.0127326	0.00347624	0.00668933	0.0075169	0.0176626	0.00072503	0.000178328	0.00148896	0.00124314	0.000762968	0.00224798	0.00397359	0.0061683	0.0148816	0.00762278	0.00229783	0.00309685	0.0010182	0.0242819	0.00109438	0.00234987	0.0098517	0.00421377	0.0010667	0.00157436	0.00648034	0.0145605	0	0.00853027	0.000318446	0.0231579	0.0142069	2.49167e-05
	29	7.25	0.0160061	0.0171713	0.00698881	0.0330648	0.0107199	0.000723268	0.0104694	0.001162	0.00629944	0.00266146	0.00640605	0.000972662	0.00702208	0.00975661	0.0114245	0.00313791	0.00682274	0.00861438	0.0201184	0.000305409	1.85726e-06	0.0015432	0.000435915	0.00111946	0.00245516	0.00451414	0.00609915	0.0154959	0.00780362	0.00205139	0.00236666	0.000774717	0.0219931	0.000460818	0.00164839	0.00895266	0.00576741	0.00179151	0.00130021	0.00828654	0.015393	0.000356909	0.00977267	0	0.021428	0.0147775	0.000327252
	30	7.5	0.016495	0.0126224	0.00518791	0.0352994	0.00909054	0.00142284	0.00976578	0.000814871	0.00381489	0.00197377	0.00623551	0.00122305	0.0065229	0.00672855	0.00957905	0.00325395	0.00627627	0.00984148	0.0230159	0	0	0.00158657	0	0.00191524	0.00263125	0.00507283	0.00628697	0.0159972	0.00734766	0.00200878	0.001704	0.000317635	0.0191567	0.000289615	0.000990412	0.00769449	0.00623732	0.00260802	0.00111183	0.00974862	0.015359	0.00108161	0.00996888	0.000245278	0.0191628	0.0149318	0.00140281
	31	7.75	0.0163424	0.0111527	0.00423691	0.0379007	0.0066803	0.00167724	0.00902064	0.00034205	0.00153875	0.00142614	0.00605896	0.00138291	0.00604496	0.00407257	0.00775108	0.0032133	0.00598889	0.0109303	0.0264819	0.000158424	6.32376e-05	0.00159947	0.000461723	0.00251662	0.00280197	0.00555715	0.00638925	0.016083	0.00740203	0.00173664	0.00139401	0	0.016546	7.73573e-05	0.000815954	0.00693167	0.00597082	0.00333415	0.000687486	0.0117363	0.0151336	0.00153466	0.00969024	0.000171346	0.0157321	0.0147931	0.00225497
	32	8	0.016048	0.00997798	0.00309733	0.0389712	0.00696182	0.00204163	0.00833571	0.000115661	0.000560639	0.000874832	0.00595981	0.00155471	0.00590307	0.00337512	0.00682536	0.00323038	0.00610318	0.011785	0.0279243	0.00058766	0.000225949	0.00159173	0.00135877	0.003228	0.00280032	0.0059733	0.00604254	0.0160265	0.00663951	0.00140141	0.00093028	0.000133563	0.0135079	2.77477e-05	0.000665844	0.00660329	0.00625765	0.00489297	0.00042247	0.0134196	0.0149757	0.00174402	0.0103106	0.000863852	0.0112697	0.0142519	0.00297545
	33	8.25	0.0154547	0.00717017	0.00167488	0.0389617	0.00863894	0.0028253	0.00801969	0	0.000367272	0.000578875	0.00555761	0.00173193	0.00597892	0.00344542	0.00622832	0.0037344	0.00592267	0.0120133	0.0294411	0.00109153	0.000526063	0.00154957	0.00272515	0.00396725	0.00278921	0.00625416	0.0055483	0.0154227	0.00647785	0.0012929	0.000405271	0.000266671	0.0105421	0.000333506	0.000627889	0.00583953	0.00620903	0.00634086	0.000210766	0.0149727	0.0140623	0.00250897	0.0105961	0.00144088	0.00804823	0.0140637	0.00321388
	34	8.5	0.0156586	0.00310988	0.000474865	0.0427281	0.011173	0.00331671	0.00760718	0.000173194	3.85198e-05	0.000278408	0.00533531	0.00179853	0.00582519	0.00372895	0.00556109	0.00429884	0.00652517	0.0120257	0.0308635	0.00137943	0.000756962	0.00133638	0.00440356	0.00493955	0.00267656	0.00629081	0.00558374	0.0137761	0.00529319	0.00119455	0	0.000780636	0.00833887	0.000524337	0.000382915	0.00475163	0.00628916	0.00750414	0	0.0161741	0.012141	0.00338622	0.00995404	0.00276665	0.00553881	0.0132551	0.00321031
	35	8.75	0.0138525	0.00241199	0	0.0467331	0.013128	0.00272823	0.00740339	0.000506122	0	0	0.00492759	0.00163536	0.0056535	0.00424057	0.004442	0.00469355	0.00747643	0.0116404	0.0313543	0.00265479	0.00124759	0.001563	0.0085393	0.00666794	0.00271017	0.00618029	0.00563708	0.0125705	0.00361878	0.00119002	0.000419868	0.00119878	0.00596847	0.00085166	0	0.00392965	0.00802174	0.00849477	1.80522e-05	0.0179461	0.0102515	0.00501097	0.0106576	0.00547716	0.00390165	0.0114743	0.00426607
	36	9	0.0120909	0.000715515	0.000344191	0.0486469	0.013957	0.00226868	0.00846012	0.00179608	0.000712794	0.000321002	0.00482283	0.00137118	0.00571972	0.00465319	0.0041168	0.00502822	0.00836251	0.010816	0.0321128	0.0047792	0.00231995	0.00224351	0.0160043	0.00965429	0.00343186	0.0060659	0.00596196	0.0137876	0.0019084	0.00115561	0.000803113	0.00176336	0.0043917	0.00149186	9.06391e-06	0.0025677	0.0136877	0.00981001	0.000589242	0.0202372	0.00973925	0.00654668	0.0157356	0.0111917	0.00200642	0.0105479	0.00741393
	37	9.25	0.0108606	0	0.00155438	0.0466365	0.0175162	0.00299382	0.011659	0.00401883	0.00202769	0.00115019	0.00480123	0.000868837	0.00570784	0.00472639	0.00402076	0.00511008	0.00899134	0.00953541	0.0321772	0.00743754	0.00359694	0.00321625	0.0265049	0.0133622	0.00480094	0.0060566	0.00669891	0.0169793	0.00145173	0.00105283	0.00132987	0.00251504	0.00295877	0.00168234	0.000388476	0.00126307	0.0223752	0.0114317	0.00141977	0.0229695	0.00967613	0.00800327	0.0245258	0.0186002	0.000499745	0.0100815	0.0124145
	38	9.5	0.00986772	0.00170846	0.00300338	0.0432542	0.0203892	0.00579526	0.0170949	0.00718359	0.00405406	0.00222078	0.00518051	0.000676965	0.00567635	0.00497276	0.00361267	0.00498321	0.00908288	0.00861556	0.0325369	0.0107661	0.00517712	0.00429867	0.0394473	0.0176956	0.00594015	0.00573335	0.0081587	0.0211968	0.00109941	0.000705074	0.00189137	0.00342131	0.0013139	0.00202022	0.00109239	0.000306643	0.033676	0.0134929	0.00303325	0.0251005	0.00912391	0.00892664	0.0353884	0.0285031	0	0.0107704	0.0199321
	39	9.75	0.0089228	0.00391574	0.00440433	0.038834	0.0219935	0.0088403	0.0239994	0.0110644	0.00627822	0.00343821	0.00568221	0.000412349	0.00569287	0.00502402	0.00322766	0.00481979	0.00883374	0.00787185	0.031468	0.014711	0.00707755	0.00568413	0.0546797	0.0221696	0.00712872	0.00513115	0.0091658	0.0264251	0.000782945	0.000908033	0.00267492	0.00436095	0.000226089	0.00242301	0.00244178	0	0.0461055	0.0160134	0.00538192	0.0276405	0.00961181	0.00949053	0.0462427	0.0399172	0.00125738	0.0119244	0.028536
	40	10	0.0070751	0.00595285	0.0059245	0.0345695	0.0235333	0.011369	0.0321534	0.0155547	0.00875036	0.00476397	0.00614455	0.000292627	0.00589001	0.00526397	0.00282426	0.00440039	0.00883489	0.00693005	0.0290059	0.0190299	0.00891777	0.00724921	0.0713577	0.0268458	0.00777442	0.00453633	0.0101185	0.0327028	0.000935966	0.00104577	0.00331415	0.00536601	0	0.00248983	0.00383779	0.00040009	0.0622293	0.0188358	0.00835608	0.030531	0.0107713	0.0100411	0.0599145	0.0525327	0.00395237	0.0140174	0.0380576
Stimulus interval	41	10.25	0.00558893	0.00603107	0.00716438	0.0302303	0.0243944	0.012901	0.0409578	0.0205217	0.0111192	0.00611883	0.00755878	0.000338138	0.00585764	0.00531869	0.00235443	0.00410696	0.00885892	0.00627777	0.0260483	0.023217	0.010909	0.00896326	0.088696	0.0319945	0.00832076	0.00404243	0.0112715	0.0395837	0.000616472	0.001432	0.00401509	0.00639861	0.000109338	0.00250629	0.00511762	0.000718994	0.0800547	0.0220793	0.012075	0.0330337	0.0122851	0.010524	0.0751945	0.0665804	0.00889331	0.0164073	0.0491274
	42	10.5	0.00428117	0.00573531	0.00905046	0.0273417	0.0251952	0.0141001	0.0507493	0.0256037	0.013411	0.00767106	0.00886325	0.000518742	0.00550164	0.00552688	0.00172163	0.00368344	0.00875795	0.00525937	0.0225893	0.0278761	0.0127716	0.0107337	0.106396	0.0372868	0.0086838	0.00359889	0.0127595	0.046401	0.000662936	0.00173483	0.00486582	0.00722157	0.00163589	0.00184882	0.00593051	0.000714858	0.0976804	0.0243404	0.0156939	0.0359143	0.0136529	0.0114157	0.091858	0.0808574	0.0150725	0.0199163	0.0609372
	43	10.75	0.00265647	0.00794673	0.0102132	0.0237072	0.0248295	0.0148108	0.061064	0.0308543	0.0160788	0.00919548	0.0100372	0.000789917	0.00483903	0.00562263	0.00135201	0.00337606	0.00864571	0.00440452	0.0195123	0.0325017	0.0145949	0.0126839	0.124303	0.0426058	0.00891402	0.00346749	0.0143103	0.053399	0.000233783	0.00176039	0.0059989	0.00821451	0.00314025	0.00108183	0.00630189	0.000648765	0.116715	0.0269703	0.0192967	0.0389608	0.0155706	0.0117825	0.107718	0.0957091	0.0199817	0.0236254	0.0732361
	44	11	0.000910401	0.00995588	0.0112422	0.0205173	0.0231604	0.0159249	0.0721119	0.0359922	0.0187343	0.0108655	0.0109859	0.00138398	0.00441624	0.00531206	0.000979955	0.00302823	0.00850945	0.00352317	0.0163548	0.0368413	0.0163424	0.0145931	0.141753	0.0466007	0.0090303	0.00350062	0.0152794	0.0606802	0	0.00181511	0.00706906	0.00900282	0.00450066	0.000490603	0.00681058	0.000661197	0.137179	0.0291441	0.0228793	0.0424248	0.0187222	0.0117997	0.124619	0.109082	0.0245628	0.0278689	0.0848305
	45	11.25	0.000328531	0.0107957	0.0112085	0.017659	0.0216332	0.016961	0.0823386	0.0406785	0.0208968	0.0123821	0.0112409	0.00208008	0.00404151	0.00472629	0.00063847	0.00262952	0.00809169	0.00283292	0.012917	0.0393063	0.0174407	0.0156743	0.15515	0.0489604	0.00877174	0.00340523	0.0156464	0.0663169	0.000169652	0.00176725	0.00791285	0.0097059	0.00590261	0	0.00743336	0.000258513	0.154474	0.0314535	0.0262542	0.0441028	0.0219164	0.0117766	0.138645	0.119539	0.0284934	0.0317918	0.0951876
	46	11.5	0.000675074	0.0123532	0.0107686	0.0138296	0.0200169	0.0168037	0.0894248	0.0435646	0.022832	0.012982	0.0111259	0.00311531	0.00328472	0.00390228	0.000338853	0.00224898	0.0073999	0.00200934	0.0100091	0.0397889	0.0174385	0.0158861	0.161709	0.0488869	0.00811013	0.00308314	0.0154925	0.0679298	0.000402072	0.00190155	0.00874564	0.0103031	0.00687901	0.000137257	0.00835504	0.000912622	0.165327	0.0319579	0.028695	0.0448092	0.023306	0.0115952	0.144942	0.1235	0.0319834	0.0337948	0.101576
	47	11.75	0.000582298	0.0132087	0.00987395	0.0112726	0.0173256	0.0159686	0.0922377	0.0445653	0.0237546	0.0126971	0.0105045	0.00451484	0.00206242	0.00298101	9.81823e-05	0.00179835	0.00651857	0.00137145	0.00749315	0.0390067	0.0167882	0.0155795	0.161621	0.0474752	0.00724164	0.00260587	0.0147406	0.0665277	0.000598024	0.00191026	0.00953398	0.0104306	0.00797524	0.000780453	0.00916103	0.00118846	0.17107	0.0314706	0.0301246	0.0440453	0.0246516	0.0104795	0.145949	0.123849	0.0347374	0.0340392	0.104901
	48	12	0.00019726	0.0116505	0.00882351	0.00943818	0.0141754	0.0143534	0.0916048	0.0436073	0.0235202	0.0120577	0.00953948	0.00554552	0.0011337	0.0022509	0	0.00139027	0.00576555	0.000863111	0.00466651	0.0374136	0.0157711	0.0146238	0.156408	0.0453745	0.00622321	0.00201766	0.0133482	0.0633572	0.000687877	0.00188229	0.0099103	0.0102778	0.0100009	0.00241715	0.00965036	0.00109534	0.171357	0.0304286	0.0304089	0.0432753	0.026053	0.00903068	0.143043	0.119623	0.0363308	0.0328803	0.104167
	49	12.25	0	0.00974285	0.00749151	0.00632606	0.0109179	0.0125164	0.0881433	0.0411674	0.0227949	0.0118613	0.00845606	0.00635485	0.000801019	0.00138077	0.00011608	0.000892756	0.00486445	0.000397617	0.00233198	0.0338505	0.0140862	0.0133091	0.143933	0.0425925	0.00492183	0.00160504	0.0119743	0.0578839	0.00112038	0.00180464	0.00962506	0.0101908	0.0112101	0.00440241	0.00951651	0.00202626	0.165678	0.0288369	0.0297135	0.0405206	0.0263599	0.00663455	0.136016	0.11063	0.0367781	0.0302775	0.0996674
	50	12.5	0.000693764	0.0109935	0.00603871	0.00316637	0.00805738	0.00996778	0.0810962	0.0383328	0.0220559	0.0114802	0.00730916	0.0074437	0.000421269	0.00059784	0.000876246	0.00127174	0.00355264	0.000189419	0.00105445	0.0288671	0.0117715	0.0134482	0.12491	0.0389919	0.0037342	0.0012528	0.010118	0.0493652	0.00134955	0.00143216	0.00966967	0.00986768	0.0119268	0.00630913	0.00944495	0.00333471	0.151388	0.0263463	0.0277077	0.0362195	0.0248211	0.0050278	0.124902	0.095246	0.0360896	0.0269226	0.0907216
	51	12.75	0.00186686	0.0122606	0.00397819	0.00145791	0.00573089	0.00722047	0.0708705	0.0354063	0.0208828	0.0108357	0.00614573	0.00841081	0.000339233	0.000165361	0.00219354	0.00140809	0.00218322	0	0	0.0231739	0.00895346	0.0134711	0.100981	0.0341896	0.00254534	0.000957454	0.00780754	0.0383868	0.00186366	0.00129594	0.00932752	0.0091391	0.0114311	0.00794716	0.00900577	0.00415182	0.139639	0.0229512	0.0250156	0.0303308	0.0219228	0.00419064	0.115844	0.0765904	0.0343078	0.0227622	0.0790519
	52	13	0.00277255	0.012781	0.00178627	0.000385756	0.00282301	0.00504512	0.064513	0.0320271	0.0195808	0.00997039	0.005124	0.00895041	0.000796907	0	0.00372023	0.00170431	0.00108208	0.000309373	0.000123174	0.0191385	0.00724224	0.0132625	0.0828287	0.029188	0.00154053	0.000611121	0.0073572	0.0285392	0.00235988	0.00119776	0.00887365	0.00842926	0.0111388	0.00970658	0.00845647	0.00452425	0.132537	0.0208906	0.0213815	0.0240635	0.0191031	0.00282687	0.10246	0.0640063	0.0317631	0.0182899	0.0723212
	53	13.25	0.00405948	0.0119186	0.00109323	0	0.00123593	0.00316604	0.0568483	0.0279166	0.0175869	0.00916965	0.00418799	0.00911617	0.00146933	0.000245703	0.00540196	0.00217906	0.000323017	0.000970385	0.000672458	0.0154129	0.00652464	0.0133478	0.0690359	0.023886	0.000775481	0.00024727	0.00687216	0.0225592	0.00308264	0.00126619	0.00811211	0.00842692	0.0114532	0.0117362	0.00734886	0.00612538	0.123188	0.0211643	0.016831	0.0169876	0.0151669	0.00183707	0.088145	0.0525479	0.0287455	0.0160931	0.0641789
	54	13.5	0.0053532	0.0117483	0.000503834	0.000435914	0.000863628	0.0013849	0.0485467	0.0237443	0.015642	0.00829978	0.00319315	0.00853371	0.00231457	0.000883439	0.00756833	0.00251756	0	0.00199974	0.00138908	0.0115067	0.00666152	0.0135194	0.0551041	0.0196631	0.000139757	0.000100399	0.00671705	0.0168171	0.00362746	0.00126364	0.00736996	0.00823481	0.0114148	0.0133638	0.00605901	0.00754933	0.112252	0.0226979	0.011851	0.0112264	0.0105369	0.000883003	0.0735656	0.0417895	0.024629	0.0134486	0.0551735
	55	13.75	0.00714502	0.0147609	0.000394002	0.00142703	0	0.000150145	0.0400678	0.0195131	0.0135838	0.00730849	0.00252249	0.00824633	0.00322503	0.00165061	0.00957309	0.0029587	0.000337994	0.00299233	0.00369609	0.00825625	0.00732236	0.0141751	0.0422123	0.0162053	0	0	0.00710497	0.0117824	0.00431909	0.00138238	0.00643656	0.0078065	0.0111588	0.0141102	0.00488756	0.00925607	0.101243	0.023775	0.00734964	0.0081485	0.00758048	8.94403e-05	0.0600493	0.0325214	0.018323	0.0122739	0.0458314
	56	14	0.00737131	0.0176772	0.000266778	0.00373042	0.000505688	0.000240815	0.0328584	0.016117	0.0118157	0.00644394	0.00190088	0.00831391	0.00415901	0.00280156	0.0115568	0.00336906	0.00123408	0.00420107	0.00591195	0.00583277	0.00862701	0.0150874	0.0314872	0.0138838	0.00024782	0.000154902	0.00782667	0.0081684	0.00483005	0.00117689	0.00534898	0.00753151	0.01013	0.0138324	0.00459947	0.0105031	0.0898944	0.0251756	0.00586654	0.00543976	0.00495993	4.84221e-06	0.0487653	0.0253693	0.011612	0.0119477	0.0383826
	57	14.25	0.00823906	0.0197528	7.66373e-05	0.00696331	0.000700408	5.69324e-05	0.0268549	0.0131245	0.0105387	0.00599928	0.00167665	0.00821115	0.00530036	0.00419781	0.0132892	0.0034831	0.00245367	0.00510974	0.00762085	0.00384654	0.00948416	0.0152648	0.0229942	0.0114728	0.000413296	0.000365071	0.00777234	0.00631756	0.00528968	0.0012044	0.00396146	0.00738781	0.00944649	0.0130236	0.00495399	0.0107037	0.0800625	0.0273049	0.00486435	0.00382652	0.0029678	0	0.0384799	0.0186105	0.00675323	0.0131041	0.0318829
Interstimulus-Interval	58	14.5	0.00987781	0.0234157	1.8058e-05	0.0100595	0.00178299	0.000129085	0.0219945	0.0108625	0.00969613	0.00561912	0.00181293	0.00776948	0.00622417	0.00504591	0.0148326	0.00376816	0.00373029	0.00595477	0.00947127	0.00236814	0.00997325	0.0154483	0.0161557	0.00944858	0.000636436	0.000704239	0.00773579	0.00627292	0.0061083	0.00122663	0.0030179	0.00686605	0.00884591	0.0126098	0.00583679	0.0115596	0.0720184	0.0287911	0.00470127	0.00194606	0.000885794	0.000418009	0.0293157	0.0132071	0.00314653	0.0157952	0.0268238
	59	14.75	0.0118193	0.0304176	0	0.0148946	0.00284998	0	0.0180343	0.00917943	0.0089343	0.00523908	0.00192845	0.00729067	0.00669349	0.00602174	0.0157266	0.00399404	0.005273	0.00687831	0.0111625	0.00146668	0.00997833	0.0151937	0.0113531	0.00808912	0.00099692	0.000947435	0.00769136	0.0074959	0.00662853	0.0013592	0.00205855	0.00610567	0.00888189	0.0119252	0.00708847	0.011887	0.064512	0.0298953	0.00480311	0.000697494	0	0.00111426	0.0216405	0.00970999	0.00158071	0.0180784	0.022632
	60	15	0.0138295	0.0328363	1.13304e-05	0.02031	0.00378433	0.000302516	0.0146964	0.00782017	0.00788267	0.00479385	0.00249638	0.00653964	0.00708572	0.00712513	0.0154172	0.00408737	0.00697029	0.00736865	0.0123433	0.000844461	0.010106	0.0149537	0.00748321	0.00715251	0.00133645	0.00111682	0.00763069	0.008804	0.00717037	0.00169644	0.00111889	0.00516684	0.00958597	0.010875	0.00839296	0.0112763	0.0567223	0.0308236	0.00481454	3.15009e-05	0.000116561	0.00187106	0.0162515	0.00823167	0.00296818	0.019151	0.019166
	61	15.25	0.0156586	0.0352441	0.00120303	0.0249058	0.00503419	0.00117955	0.0121354	0.00670541	0.00674625	0.00447193	0.00305862	0.00604875	0.00731879	0.0079215	0.0144897	0.00415752	0.00870057	0.00785806	0.0137768	0.000302471	0.0104793	0.0147092	0.00459441	0.00684167	0.00174827	0.00114087	0.00761241	0.010297	0.00756804	0.00166271	0.000651105	0.00437859	0.01125	0.00961516	0.00923342	0.0108699	0.0489926	0.0304797	0.00454183	0	0.000860078	0.00233083	0.0125075	0.0072409	0.00457872	0.0199593	0.0164191
	62	15.5	0.0175586	0.0372048	0.00213301	0.0287864	0.00746945	0.00244497	0.00992634	0.00560102	0.00573888	0.00392106	0.00328966	0.00543836	0.00708956	0.00840306	0.0134928	0.00399516	0.0102398	0.00811448	0.0160335	0	0.0105968	0.0140014	0.00238337	0.0064313	0.00224665	0.00123591	0.00728559	0.0123828	0.00809111	0.00160714	0.000353825	0.00385235	0.0127429	0.00825707	0.0104731	0.0101437	0.0418871	0.0296892	0.00434128	6.33472e-05	0.00242364	0.00335058	0.00966497	0.00708055	0.0066761	0.0204467	0.0141983
	63	15.75	0.0199614	0.0383792	0.00266002	0.0340837	0.0100564	0.00329977	0.00810251	0.00487307	0.00483624	0.0030624	0.00311696	0.00479236	0.00678526	0.00867594	0.0121509	0.00363573	0.0116246	0.00809787	0.0203465	2.18217e-05	0.0106106	0.0129957	0.000754155	0.00616794	0.00260123	0.0014105	0.00695234	0.0146413	0.00817427	0.00130589	0.000211642	0.00317356	0.0137678	0.00689	0.011219	0.0095658	0.0357609	0.0287936	0.0043112	0.000240363	0.0042484	0.0041456	0.00772131	0.0072306	0.00859225	0.0206603	0.012424
	64	16	0.0216762	0.0377437	0.00310685	0.036873	0.0119938	0.00362681	0.0067225	0.00430492	0.00397342	0.00238879	0.00304563	0.00443587	0.00630728	0.00886969	0.00978327	0.00304597	0.0128119	0.00769782	0.0242906	0.000682583	0.0100491	0.0116744	0.000233613	0.00557777	0.00290539	0.00156532	0.00638254	0.0148024	0.00848461	0.000883897	8.9226e-05	0.00271808	0.01493	0.00549801	0.0120868	0.00822691	0.0300803	0.0274412	0.00412439	0.000871691	0.00607688	0.00457544	0.00529868	0.00709195	0.00997665	0.0210499	0.0105356
	65	16.25	0.0219808	0.0350186	0.00338436	0.0385727	0.0148739	0.00377664	0.00543227	0.00364797	0.00293361	0.00185091	0.00286121	0.00381938	0.00559348	0.00915121	0.00694066	0.00234012	0.0132359	0.00731215	0.0264671	0.00175102	0.00933441	0.0101625	0	0.00499199	0.00300706	0.00178598	0.00559787	0.0143659	0.0085593	0.000753606	1.18564e-05	0.0021282	0.0156316	0.00425986	0.0122909	0.00704426	0.0249212	0.0264256	0.00368392	0.00163768	0.00816049	0.00480544	0.00265192	0.0068806	0.0116858	0.0204459	0.00858775
	66	16.5	0.023088	0.0322155	0.0032995	0.040684	0.017216	0.00408991	0.00423544	0.00289305	0.0021621	0.00154059	0.00277329	0.00312797	0.00498284	0.00906655	0.00522012	0.00182208	0.0130885	0.00676614	0.0267701	0.00302582	0.00847704	0.00872186	0.0006534	0.00472249	0.00287964	0.0019397	0.00465218	0.0142469	0.00860725	0.000682234	0	0.00148968	0.0168244	0.00330371	0.0120626	0.00616501	0.0207551	0.0248124	0.00347581	0.00280729	0.0104812	0.00432202	0.0002259	0.00581428	0.0132952	0.0202756	0.00650966
	67	16.75	0.0226572	0.0301825	0.00365023	0.040241	0.0205152	0.00549095	0.00328196	0.00220901	0.00136683	0.0012245	0.0026946	0.00253515	0.00402103	0.00808056	0.00358063	0.00139538	0.0125796	0.00610611	0.0259006	0.00455773	0.00759163	0.00737743	0.00206731	0.0043417	0.00299566	0.00212828	0.00388665	0.0142009	0.00817545	0.000480219	0.000304418	0.00102037	0.0170471	0.00261604	0.0117945	0.00559161	0.0172222	0.0226809	0.00344012	0.00358852	0.0127479	0.00459438	0	0.00535381	0.0148304	0.0191369	0.00490641
	68	17	0.0215132	0.0266642	0.00413241	0.0388993	0.0227412	0.00713351	0.00254382	0.00164102	0.000769053	0.000987233	0.00271945	0.00227956	0.00292616	0.00717515	0.00213746	0.000832386	0.0116879	0.00502842	0.025435	0.0059415	0.00684103	0.005844	0.00382646	0.00386722	0.00321121	0.00231466	0.00306536	0.0141154	0.00743512	0.000363411	0.000451749	0.000566211	0.0163156	0.00148801	0.0109137	0.00388765	0.0133325	0.0200376	0.00309988	0.00441085	0.0152527	0.00451874	0.000191506	0.00442084	0.0155838	0.0171416	0.0033468
	69	17.25	0.0207888	0.0200087	0.00491922	0.0365132	0.0256784	0.00911068	0.00170973	0.00100893	0.000153355	0.000711808	0.00280987	0.00224362	0.00201148	0.00608157	0.00091892	0.000556539	0.0103721	0.00412909	0.024946	0.00749791	0.00534212	0.00420505	0.00548589	0.00273817	0.00339314	0.00256111	0.0020763	0.0139382	0.00631192	0.000237588	0.000604915	0.000155956	0.0157367	0.000477014	0.0101369	0.00279472	0.00968651	0.0166646	0.00288334	0.00590247	0.0165838	0.00397713	0.00107091	0.0030179	0.0172786	0.0150833	0.00215205
	70	17.5	0.0211001	0.0178178	0.0058744	0.0334834	0.0276485	0.0116619	0.001022	0.000525456	0	0.000634673	0.00273053	0.00202859	0.00159045	0.00423988	0.000474761	0.000253714	0.00858623	0.00332196	0.0246926	0.00896276	0.00364993	0.00254694	0.00734214	0.00165657	0.00320859	0.00279855	0.00106439	0.0140827	0.00545646	0	0.00102847	0.000246042	0.0153556	0.000172108	0.00948619	0.00175793	0.00633339	0.0132153	0.00244063	0.00734543	0.0177141	0.00350254	0.00194673	0.00143497	0.0185464	0.0123659	0.0013034
	71	17.75	0.0203782	0.0166318	0.00626812	0.0306825	0.0290294	0.0139179	0.000335204	5.06839e-05	0.000302369	0.000732284	0.00268384	0.00173037	0.00127885	0.00215878	0.000118374	0	0.00649929	0.00277947	0.0238051	0.0104858	0.00180498	0.00101607	0.00908988	0.000282895	0.00301362	0.00319145	9.40725e-05	0.0141716	0.00439183	3.11503e-05	0.00118613	0	0.0154469	0	0.00905862	0.000232128	0.00451298	0.00978783	0.00217949	0.00922718	0.0185027	0.0034175	0.00277682	0.000501919	0.0204368	0.00980691	0.000525273
	72	18	0.0189576	0.0152238	0.00681542	0.0263141	0.0294134	0.0152934	7.61566e-05	0	0.00088368	0.000779721	0.00238472	0.00150993	0.00126463	0.000941075	0	5.35941e-05	0.00474032	0.00276018	0.0229486	0.0121668	0.000701406	0.000299794	0.0101831	0	0.00258531	0.00360249	0	0.0135402	0.00325294	0.000341491	0.00113011	0.000104897	0.0152342	0.000108193	0.00857875	1.1663e-05	0.00273368	0.00632558	0.00181089	0.0114159	0.0186046	0.00298161	0.00258695	0.000120328	0.0207798	0.00712772	0
	73	18.25	0.0160738	0.0137648	0.00698652	0.0200592	0.0292707	0.017684	0	0.000290035	0.00156593	0.000859057	0.00188127	0.00128224	0.00115404	0.000317043	0.000240681	0.000223567	0.00313819	0.00295534	0.0214741	0.0137788	0	0	0.0106333	0.00042783	0.00194384	0.00416499	0.000333382	0.0123216	0.00225898	0.00101209	0.00116016	0.00082032	0.0149365	0.000712114	0.00779565	0	0.0010992	0.00379153	0.00118219	0.0138015	0.0192778	0.00230385	0.00204831	0	0.0207778	0.00401147	0.000428697
	74	18.5	0.0126945	0.0125954	0.00697069	0.0159266	0.0301311	0.0202832	0.000243669	0.000645177	0.00230563	0.000748975	0.00143711	0.00086174	0.00100074	0.000211219	0.0009369	0.00054108	0.00148165	0.00416466	0.0191329	0.0153891	0.000897843	0.000728311	0.00921816	0.00259268	0.00133981	0.0049213	0.000991203	0.0105365	0.00130619	0.00217096	0.00093667	0.00186953	0.0140207	0.00188712	0.00669576	0.000853777	0	0.00196135	0.0004121	0.0162344	0.0206611	0.00207361	0.0028943	0.000323255	0.0202792	0.00168541	0.00151093
	75	18.75	0.00917428	0.0131238	0.00621497	0.0122161	0.0312353	0.0223252	0.000906529	0.00177228	0.00351509	0.000471285	0.000865038	0.000614262	0.000732287	0	0.00195955	0.000815187	0.00083032	0.00561727	0.0170015	0.0176647	0.00288121	0.00328247	0.00876654	0.00638369	0.000733121	0.00589175	0.00209634	0.0084663	0.000381895	0.00321612	0.000832709	0.00343652	0.0126546	0.00328858	0.00526863	0.00169292	0.000130797	0.000373102	7.38991e-05	0.0186794	0.0218226	0.00257745	0.00414253	0.00154001	0.0192773	0.000615784	0.0032509
	76	19	0.00653272	0.0127876	0.00680119	0.00776552	0.0320162	0.0240439	0.00219614	0.00326517	0.00462277	9.90852e-05	0.000282836	0.000153228	0.000219854	0.000156313	0.00301227	0.000801873	0.00214079	0.00690923	0.0145821	0.0205755	0.00592769	0.00784989	0.00953941	0.0115792	0.000311107	0.00692294	0.00375519	0.00601812	1.23358e-05	0.00436846	0.000682765	0.0051962	0.0107331	0.00473046	0.00394813	0.00270291	0.00253832	0	0	0.0214282	0.0225303	0.00373514	0.00780206	0.00512886	0.017577	0	0.00595547
	77	19.25	0.00623705	0.0106616	0.00738556	0.00433718	0.0341331	0.0263135	0.00468495	0.00594777	0.00657704	0	0	0	0	0.00132276	0.00420383	0.000959191	0.00406426	0.00824481	0.0116949	0.0245142	0.0100325	0.0145688	0.011713	0.0187295	4.22691e-05	0.00803454	0.0056196	0.00309937	0	0.00596543	0.000500218	0.00710022	0.0087378	0.00673596	0.00237691	0.00382615	0.00755684	0.000369247	0.000451721	0.024671	0.0230777	0.0052352	0.0123613	0.0107189	0.0165656	0.00103405	0.00933846
	78	19.5	0.00607786	0.00863695	0.00852231	0.00219754	0.0402431	0.0306875	0.00905121	0.0105177	0.00982096	0.000408316	0.000279765	0.000564562	0.000181091	0.00252543	0.00574707	0.00109208	0.00685783	0.00989755	0.00769353	0.0303764	0.0155762	0.0253416	0.0177737	0.02921	0	0.00976402	0.00836609	0.000532087	0.000478795	0.00810936	0.000588685	0.0101947	0.00655191	0.00926905	0.00126799	0.00523808	0.0175164	0.00215128	0.00195638	0.0290413	0.0241408	0.00766475	0.0198028	0.0194128	0.0169922	0.0045342	0.0137815
	79	19.75	0.00340489	0.00783559	0.0102798	0.00120586	0.0472255	0.0382181	0.015985	0.0172382	0.014578	0.00136662	0.0010164	0.00149294	0.000570304	0.0039199	0.00812938	0.0012482	0.011151	0.0117321	0.00436093	0.0384498	0.0242514	0.0412639	0.0282849	0.045449	0.000943839	0.0127219	0.0129548	0	0.00141265	0.010887	0.00140391	0.0149173	0.00454001	0.0120502	0.000255437	0.00686882	0.0327059	0.00542825	0.00437017	0.0335275	0.0262017	0.011128	0.0301973	0.0311571	0.0166507	0.0102267	0.021007
	80	20	0.00124136	0.00592997	0.0130396	0.000764159	0.0584109	0.047372	0.0249718	0.0257323	0.0205199	0.00286036	0.00238053	0.00318942	0.00116355	0.00552	0.0106697	0.00179775	0.0170262	0.0143451	0.00127266	0.0497172	0.0350845	0.0622779	0.0427235	0.0668221	0.00302333	0.0173904	0.0194493	0.00171142	0.00281671	0.0146102	0.00271526	0.0209958	0.00278643	0.0152026	0	0.009664	0.0529353	0.00938536	0.00762446	0.0384742	0.0286614	0.01466	0.0429094	0.0449274	0.0167388	0.0187929	0.0305545
Stimulus interval	81	20.25	7.97851e-05	0.00238818	0.0168798	0	0.0702352	0.0584239	0.035399	0.0362273	0.0273723	0.00463511	0.00409658	0.00552086	0.00189033	0.00763571	0.0139014	0.00269484	0.0248446	0.0175441	0	0.0641929	0.0478565	0.0878746	0.0608362	0.0937581	0.00628337	0.0236753	0.0276566	0.00590842	0.00504311	0.0188667	0.00483218	0.0293128	0.00104596	0.0201437	0.00164835	0.0137077	0.0755542	0.0139983	0.0114357	0.0441928	0.0321743	0.018206	0.0585184	0.0604428	0.0161821	0.0287231	0.0431951
	82	20.5	0	0	0.0212057	0.00199501	0.0840985	0.0718917	0.0468807	0.0478151	0.0349199	0.00700691	0.00647983	0.00824706	0.00259006	0.00980846	0.0168473	0.00339489	0.0335977	0.0209819	0.000263621	0.0818216	0.0618117	0.11783	0.0847832	0.124902	0.01078	0.0311017	0.0361692	0.0130214	0.00700862	0.0233316	0.00851083	0.0389926	0	0.0261907	0.00507176	0.0175557	0.101835	0.0194194	0.0158677	0.0500255	0.0362745	0.0212986	0.078864	0.0778469	0.0170553	0.0405261	0.0578275
	83	20.75	0.00487928	0.00145229	0.025799	0.00673549	0.0964094	0.0856637	0.059686	0.0600454	0.0433691	0.00972755	0.00985591	0.0112883	0.00360943	0.0116707	0.0197645	0.00439253	0.0429845	0.0248685	0.00291958	0.102618	0.0771685	0.152167	0.115313	0.160724	0.0163433	0.0395947	0.0453411	0.0221705	0.00962858	0.0278502	0.0138142	0.0498679	0.000149993	0.0336023	0.0113352	0.0213181	0.132003	0.0245227	0.0211639	0.0549507	0.0409562	0.0246039	0.102022	0.0971689	0.0180423	0.053937	0.0735049
	84	21	0.0115195	0.00329414	0.0312491	0.0121096	0.109516	0.0997611	0.0727216	0.0730625	0.0524788	0.0128193	0.0136966	0.015266	0.0046739	0.0136576	0.0223901	0.0056395	0.0534022	0.0290104	0.00806593	0.12618	0.093016	0.18978	0.15201	0.199973	0.0225379	0.0486499	0.0552593	0.0333255	0.0129637	0.032254	0.0211916	0.0613316	0.00185695	0.0428471	0.0203167	0.0256727	0.165511	0.029499	0.0272976	0.0601757	0.0452772	0.0281418	0.127418	0.118622	0.0198847	0.0678879	0.0910508
	85	21.25	0.0195767	0.00535784	0.0374451	0.0189016	0.122207	0.115188	0.0862483	0.0860568	0.0615127	0.0163876	0.018128	0.0197694	0.00592473	0.0157264	0.0251629	0.00728779	0.0645765	0.0339211	0.0150987	0.151044	0.109069	0.227907	0.193217	0.241848	0.0291356	0.0581542	0.0656902	0.0460314	0.0167117	0.0368466	0.0304599	0.0732298	0.00552983	0.0536869	0.0320311	0.0304016	0.20048	0.0348878	0.0338864	0.0654126	0.0500876	0.0315079	0.155615	0.14093	0.0214081	0.0815599	0.110293
	86	21.5	0.0264629	0.00829307	0.042735	0.0284239	0.133666	0.13114	0.0995195	0.0994337	0.0706272	0.0213626	0.0227945	0.0248127	0.00737946	0.0175261	0.0282663	0.00918865	0.076791	0.0391314	0.0241757	0.177604	0.125399	0.265932	0.238448	0.286763	0.036305	0.0679363	0.0763364	0.0603917	0.0207116	0.0411557	0.0417378	0.0860089	0.0105474	0.0660823	0.0461366	0.0359559	0.233954	0.0402087	0.0407507	0.0702273	0.0557741	0.0337932	0.182163	0.161124	0.02362	0.094197	0.129798
	87	21.75	0.0318849	0.0145312	0.0493031	0.0415568	0.14289	0.144977	0.111034	0.110895	0.0786621	0.0276269	0.0272946	0.0296134	0.00867086	0.0187733	0.031167	0.011087	0.0892652	0.0446258	0.0357202	0.204764	0.141435	0.303266	0.284504	0.332516	0.0439019	0.0781155	0.0868774	0.0766577	0.0250821	0.0450176	0.0543549	0.0985262	0.0167897	0.0787007	0.0627556	0.0417896	0.264673	0.0458425	0.0473087	0.0748675	0.0609723	0.0361993	0.207222	0.178533	0.0255499	0.105078	0.148883
	88	22	0.0364037	0.0229966	0.0579226	0.0550189	0.146551	0.155434	0.11898	0.119151	0.084147	0.0324825	0.0316031	0.033248	0.0093316	0.0193947	0.0332847	0.0130948	0.101773	0.0502211	0.0496455	0.229361	0.154944	0.334716	0.326125	0.372944	0.051234	0.0876227	0.0961606	0.0929515	0.0291622	0.0474193	0.0681695	0.109832	0.0237706	0.0915828	0.0808357	0.047384	0.289422	0.0506983	0.0528871	0.0781868	0.0652105	0.0369605	0.227495	0.191125	0.0266211	0.112824	0.166297
	89	22.25	0.0419377	0.0329434	0.0649657	0.0695844	0.145756	0.161143	0.122687	0.123054	0.0867043	0.0359985	0.0361229	0.0360764	0.00986734	0.020019	0.0342292	0.0149473	0.111199	0.0554901	0.0635297	0.248794	0.164188	0.356328	0.361704	0.404509	0.0570133	0.0949334	0.102273	0.10616	0.0331929	0.0490771	0.0820259	0.118174	0.031811	0.105429	0.0999708	0.0526756	0.306038	0.0548715	0.0572163	0.0800532	0.0682756	0.0365408	0.241126	0.197488	0.0271742	0.117443	0.17845
	90	22.5	0.0465955	0.0448158	0.0688028	0.0853656	0.138871	0.162978	0.122197	0.123382	0.086997	0.03785	0.0391005	0.0379854	0.0101764	0.0204627	0.0349779	0.0164613	0.117806	0.0599084	0.0776284	0.26201	0.169129	0.366929	0.38863	0.426358	0.0609315	0.0992159	0.104848	0.115439	0.0359708	0.0493414	0.0958186	0.123424	0.0400938	0.119179	0.118943	0.0567297	0.310916	0.0585137	0.0604666	0.0804739	0.0703639	0.0347097	0.245234	0.195925	0.0276092	0.118729	0.185097
	91	22.75	0.0500978	0.0569711	0.0696472	0.10136	0.128688	0.159187	0.118139	0.118921	0.0843334	0.0384878	0.0412777	0.0391155	0.0101714	0.0194746	0.0351659	0.0172596	0.120657	0.0633804	0.0895679	0.267941	0.169964	0.36682	0.405712	0.436693	0.0627476	0.100278	0.104273	0.120413	0.0373733	0.0479029	0.108614	0.125332	0.0487253	0.130035	0.135511	0.0594139	0.305757	0.0610274	0.0621712	0.078864	0.0710203	0.0330695	0.242188	0.187158	0.0270643	0.116554	0.186266
	92	23	0.0513919	0.0697998	0.0682613	0.115354	0.11088	0.149782	0.109496	0.109728	0.0785833	0.0378238	0.042103	0.0387969	0.00987843	0.0178523	0.0353306	0.0181218	0.120292	0.0655941	0.100074	0.264721	0.166294	0.353266	0.40665	0.433379	0.0623259	0.0982854	0.100852	0.121461	0.0382658	0.0450094	0.119424	0.122657	0.0576462	0.138794	0.14951	0.0610439	0.287593	0.0611769	0.0617297	0.0749373	0.070252	0.0308133	0.228454	0.170591	0.025047	0.108723	0.182022
	93	23.25	0.0503801	0.0767813	0.0652053	0.125529	0.0918363	0.133854	0.0957235	0.0962709	0.0694817	0.0362507	0.0415475	0.037277	0.00932876	0.0160917	0.0343491	0.0184678	0.116485	0.0663443	0.107526	0.252218	0.156047	0.325602	0.390477	0.41261	0.0592844	0.092584	0.0934062	0.119383	0.0374905	0.0408891	0.126659	0.115413	0.0656598	0.144387	0.15965	0.0615156	0.256271	0.0590719	0.0592689	0.069974	0.0675433	0.0272334	0.204949	0.160395	0.0223781	0.096751	0.171233
	94	23.5	0.0487206	0.080618	0.0603933	0.133672	0.0683204	0.11418	0.0789847	0.0795711	0.0577849	0.0339742	0.0396201	0.0337816	0.00849477	0.0139334	0.0331523	0.0180195	0.109158	0.0652955	0.111702	0.230046	0.140855	0.286245	0.357995	0.377518	0.054532	0.083582	0.082384	0.112366	0.0351131	0.0354181	0.130373	0.104838	0.0729668	0.146202	0.165556	0.0588251	0.236971	0.0558496	0.0547829	0.0627608	0.0635562	0.0228348	0.189587	0.145845	0.0199772	0.0790957	0.154228
	95	23.75	0.0458851	0.0817558	0.054077	0.139111	0.0559817	0.0900774	0.0656775	0.065942	0.0495403	0.0307538	0.0366894	0.0315774	0.00738479	0.0111741	0.0310612	0.0168992	0.0982442	0.0623798	0.115808	0.199768	0.121584	0.239415	0.310674	0.330009	0.051996	0.0715672	0.0680898	0.100064	0.0309191	0.0290625	0.129418	0.0905316	0.0790631	0.142775	0.165055	0.0540028	0.22388	0.0510853	0.0486096	0.0536801	0.0572766	0.0189833	0.173771	0.127942	0.0174372	0.0624077	0.147392
	96	24	0.0425717	0.0811495	0.0474488	0.137635	0.0486645	0.0779672	0.0584413	0.0572144	0.0430894	0.0268432	0.0331969	0.0298131	0.00615129	0.0084193	0.0283646	0.0157401	0.084815	0.0579375	0.116917	0.162778	0.0996701	0.190221	0.251885	0.273975	0.0479334	0.0598228	0.0588295	0.0893308	0.026867	0.0224518	0.123445	0.0808366	0.0839542	0.135182	0.158343	0.0492418	0.207521	0.0443355	0.042995	0.0434866	0.0490189	0.0209001	0.155197	0.108748	0.0156363	0.0526672	0.140731
	97	24.25	0.0384064	0.0766474	0.0397417	0.127786	0.0428833	0.0669675	0.0513059	0.0484538	0.0368517	0.0223907	0.0294795	0.0277527	0.00441265	0.00588348	0.0252896	0.0138559	0.0699765	0.051715	0.1125	0.136703	0.0758983	0.17954	0.186722	0.21237	0.0432251	0.0542228	0.0520458	0.0822793	0.0231146	0.0151488	0.113255	0.0737751	0.0874915	0.123695	0.144499	0.046142	0.188897	0.0435051	0.0400778	0.0382792	0.04065	0.0225037	0.133318	0.0893523	0.0139993	0.0435214	0.130735
Interstimulus-Interval	98	24.5	0.0338349	0.0696154	0.031835	0.121316	0.0385136	0.0565148	0.0448579	0.0405496	0.031836	0.0184721	0.0258201	0.0257463	0.00426731	0.00664954	0.0223559	0.0114137	0.0580359	0.0439474	0.104519	0.123712	0.0610239	0.16824	0.12137	0.200186	0.0380452	0.0479077	0.0454869	0.0744638	0.0229109	0.0123222	0.102939	0.0658748	0.088338	0.108457	0.125179	0.0429626	0.170353	0.0435733	0.0372282	0.0323636	0.031978	0.0246689	0.111779	0.070919	0.0131237	0.0349328	0.118058
	99	24.75	0.0290637	0.060428	0.0239843	0.114143	0.0359159	0.0483857	0.0391891	0.0336509	0.0280463	0.0150686	0.0223157	0.0238945	0.0040824	0.0077335	0.0222023	0.0104048	0.0544901	0.0353032	0.095314	0.111751	0.0569124	0.157059	0.0685289	0.18796	0.0332876	0.041877	0.0397611	0.0675624	0.0217977	0.0102144	0.0978902	0.0580688	0.0849077	0.0897491	0.102855	0.0395625	0.153681	0.0429749	0.0348717	0.0266089	0.022559	0.0262275	0.0914756	0.0537262	0.0130409	0.0274555	0.10533
	100	25	0.0237767	0.0498877	0.0166611	0.103996	0.0332613	0.040398	0.0343997	0.0279438	0.0253289	0.0120051	0.0195005	0.022584	0.0041437	0.00918315	0.0238613	0.0103188	0.0506356	0.0261668	0.0850676	0.100665	0.0532349	0.146614	0.0646043	0.174797	0.0291149	0.0363998	0.0347619	0.0621523	0.0215261	0.00856454	0.0909544	0.0503945	0.0843287	0.0688547	0.0941426	0.0348047	0.139094	0.0426426	0.0326445	0.0238805	0.0185774	0.0272689	0.0733691	0.0389661	0.0132348	0.0219319	0.0937495
	101	25.25	0.0187434	0.0400764	0.0110449	0.0941064	0.0287688	0.0343841	0.0301647	0.0236925	0.0234748	0.00912215	0.0167405	0.0216196	0.00426442	0.0106221	0.0256771	0.0102642	0.0469111	0.0237069	0.0744545	0.0906825	0.0498421	0.136182	0.0643104	0.161512	0.0257282	0.0319851	0.0306179	0.0589832	0.0218613	0.00745599	0.0826942	0.0434777	0.0861589	0.0540154	0.0852387	0.030067	0.125094	0.0422815	0.0306431	0.0225465	0.0186623	0.0283745	0.0581289	0.0267582	0.014014	0.0166541	0.0824387
	102	25.5	0.015304	0.0303842	0.00749148	0.0828528	0.0270971	0.0295071	0.0268667	0.0206472	0.0223652	0.00663574	0.0145529	0.0211182	0.0047917	0.0124514	0.0269423	0.0098009	0.0436012	0.0221144	0.0633611	0.0819803	0.0468422	0.126502	0.0686555	0.148419	0.0229092	0.0283685	0.0274178	0.0569697	0.0218023	0.00682442	0.0740163	0.0374426	0.0865304	0.0472888	0.0762283	0.0249397	0.111429	0.0408597	0.0285101	0.0206785	0.0184821	0.0282588	0.0453358	0.0164306	0.014658	0.0127839	0.0711504
	103	25.75	0.0129797	0.0213219	0.00469193	0.0746277	0.0259079	0.0266573	0.0243797	0.0187738	0.0224243	0.00454095	0.0126533	0.0209736	0.00526706	0.0142488	0.0284914	0.00954485	0.040723	0.0207451	0.0528606	0.0743049	0.044232	0.117246	0.0768272	0.136524	0.0202084	0.0253982	0.0250531	0.055573	0.0217524	0.00682781	0.0662252	0.0318709	0.0850052	0.0419028	0.0678394	0.0214605	0.0994841	0.0389958	0.0262989	0.0196386	0.0199832	0.0278389	0.0353613	0.00879993	0.0154383	0.0110339	0.0602262
	104	26	0.0111091	0.0188971	0.00250856	0.0651692	0.025001	0.0251799	0.0219549	0.0173512	0.0227729	0.00315606	0.0114145	0.0211676	0.00601757	0.0169247	0.0293788	0.00916946	0.0370266	0.0185702	0.0427691	0.0689629	0.0426033	0.108861	0.0905704	0.126596	0.0179306	0.0226484	0.0233686	0.0549627	0.0219027	0.00679166	0.0585199	0.0267941	0.082189	0.0371683	0.0601831	0.018285	0.0896934	0.0370955	0.0236855	0.019794	0.0222875	0.0274632	0.0272302	0.00391777	0.0153891	0.00981484	0.050419
	105	26.25	0.00969405	0.0185881	0.00160307	0.0546521	0.0229641	0.0235778	0.0196607	0.0164468	0.0234868	0.00243584	0.0106062	0.0216326	0.00723197	0.019556	0.0303882	0.0084915	0.0330754	0.0164777	0.0334757	0.0647396	0.0418648	0.101443	0.109581	0.118224	0.0156548	0.0200489	0.0219758	0.0545187	0.0222495	0.00661517	0.0507093	0.0219736	0.0772121	0.0329042	0.0533777	0.0152236	0.0804854	0.0342981	0.0215641	0.0206237	0.0249452	0.0260842	0.0199462	0.000986392	0.0152999	0.00985833	0.0421197
	106	26.5	0.00802375	0.0182911	0.00114872	0.0457849	0.0207942	0.0221294	0.0180487	0.0158158	0.0246316	0.0023153	0.0100408	0.0219467	0.00830069	0.0218446	0.0317871	0.00784948	0.0290187	0.0148263	0.0257854	0.0613934	0.0413563	0.0942792	0.129448	0.111215	0.0139278	0.017667	0.0206682	0.053748	0.0213218	0.00614182	0.0439957	0.0182675	0.0711336	0.0302737	0.0479255	0.0123918	0.0710047	0.0317873	0.0197311	0.021848	0.0278323	0.0244418	0.0146671	0	0.0154028	0.00935667	0.0349431
	107	26.75	0.00581965	0.0216143	0.00078604	0.0387893	0.0186799	0.0205737	0.0169435	0.0152544	0.02526	0.00251081	0.00958089	0.0221217	0.00941032	0.0236617	0.0327223	0.0072127	0.0252932	0.0137196	0.0198507	0.0582013	0.04053	0.0876284	0.148438	0.10457	0.0121249	0.0155389	0.0198947	0.0513851	0.0208362	0.0060724	0.0378267	0.0154699	0.0643191	0.0283473	0.0434394	0.0106351	0.0624247	0.0291801	0.0181383	0.0219754	0.0300723	0.0219421	0.0114518	0.000336215	0.0158906	0.00881384	0.0289824
	108	27	0.00411146	0.0255491	0.00110001	0.0344074	0.0167707	0.0193387	0.0161384	0.0148623	0.0260408	0.00306801	0.00929198	0.0224792	0.0105641	0.0251068	0.033617	0.00666253	0.0221264	0.0130124	0.014734	0.0544748	0.0389168	0.0796453	0.160677	0.0969727	0.0103855	0.0137008	0.0186518	0.0484445	0.0195636	0.00600191	0.0326314	0.0129192	0.0565817	0.0275339	0.0391957	0.00875591	0.0551684	0.0265699	0.0167583	0.0226821	0.0307188	0.0195376	0.00909363	0.00150312	0.0163177	0.00954939	0.0232355
	109	27.25	0.00223648	0.031863	0.00133342	0.0309474	0.0149074	0.0177853	0.0157155	0.0141262	0.0259334	0.00365457	0.00925255	0.0226257	0.0121772	0.0269391	0.0332988	0.00620042	0.0188507	0.01202	0.0100872	0.05106	0.0366493	0.0716985	0.166908	0.08862	0.0088806	0.0119108	0.0176046	0.0454762	0.0185374	0.00613487	0.0283212	0.0104059	0.0495706	0.0278728	0.0352539	0.00673916	0.0493386	0.0243445	0.0151272	0.0238119	0.0319131	0.0174455	0.00752395	0.00328141	0.0161997	0.00996821	0.018012
	110	27.5	0.000690277	0.0360177	0.00219744	0.0278698	0.0129272	0.0166489	0.0152263	0.0135009	0.0254115	0.00398935	0.00894594	0.0221179	0.0138212	0.0275994	0.0322031	0.00540254	0.0158288	0.0106718	0.00664277	0.0470481	0.0340989	0.0638021	0.165897	0.0803308	0.00743376	0.0103082	0.0166163	0.0422397	0.0170333	0.00603698	0.0241545	0.00825415	0.0426014	0.0285137	0.0316108	0.00591647	0.0437858	0.0216	0.0138841	0.0252952	0.0329584	0.0149342	0.00555057	0.00490454	0.015361	0.0110291	0.0132822
	111	27.75	0	0.0382621	0.00299542	0.0238649	0.0113972	0.0160018	0.0148769	0.0127506	0.024739	0.00445171	0.00851587	0.0208914	0.0151958	0.027733	0.0307714	0.00452674	0.0126805	0.00931177	0.00414634	0.0426596	0.0311895	0.0559762	0.161719	0.0718382	0.0063119	0.00887777	0.0154819	0.038586	0.0144109	0.00587271	0.0208886	0.0063409	0.0355794	0.0289764	0.0282777	0.00552336	0.0384023	0.0187638	0.0126522	0.0261978	0.0334925	0.0121139	0.00411942	0.00649615	0.0144752	0.0116	0.00943518
	112	28	0.000323454	0.0410247	0.00282619	0.0206314	0.00892674	0.0153179	0.0143056	0.011965	0.0237367	0.00470864	0.00785954	0.0194687	0.0157916	0.0271218	0.029303	0.00357704	0.00970409	0.00782018	0.00343269	0.0379452	0.0279495	0.0483765	0.154916	0.0631918	0.00536947	0.00747168	0.0147461	0.0345126	0.0120365	0.00522905	0.0178558	0.0047112	0.028822	0.0298552	0.0251707	0.00577575	0.0333962	0.0161149	0.0114312	0.0263996	0.0337304	0.00979119	0.00361602	0.00891814	0.0130715	0.0109915	0.00629903
	113	28.25	0.000796618	0.0426469	0.0020933	0.0173937	0.00624079	0.0143976	0.0140328	0.0111217	0.0222573	0.00500357	0.0074705	0.0181129	0.0161541	0.0259354	0.0279452	0.00248803	0.00685699	0.00640986	0.00354578	0.0329181	0.0244254	0.0405519	0.144483	0.054154	0.00456124	0.00616588	0.0136365	0.030417	0.00981932	0.00463449	0.0147066	0.00316523	0.0225802	0.0305739	0.0219673	0.00472864	0.0280027	0.0135815	0.00989908	0.0246816	0.0316169	0.00715422	0.00256184	0.00939708	0.0109225	0.0102231	0.00435984
	114	28.5	0.00119441	0.0434303	0.00170655	0.0148522	0.00292164	0.0124464	0.0141035	0.0102483	0.0205261	0.00538796	0.0070817	0.0169061	0.0166428	0.0243633	0.0262763	0.00160129	0.0047504	0.00520274	0.00323335	0.027077	0.0204771	0.0330095	0.131009	0.0446069	0.00363427	0.00497683	0.012119	0.0260761	0.00785811	0.00420233	0.0118398	0.00194858	0.0175592	0.0314959	0.0191697	0.00377607	0.0219151	0.0112128	0.00809621	0.0219648	0.0287117	0.00500101	0.00180471	0.00899455	0.00840696	0.00856188	0.00299351
	115	28.75	0.0014091	0.0442121	0.00101482	0.0122376	0.000889137	0.0110295	0.0146052	0.0092001	0.0184242	0.00533504	0.00635999	0.0154118	0.0165746	0.022424	0.0240072	0.000923962	0.00299278	0.00389255	0.00245842	0.0216154	0.0166776	0.0258728	0.114612	0.0359695	0.00270299	0.00398358	0.0104967	0.0216173	0.00591717	0.00362874	0.00931724	0.00120278	0.0138965	0.0328851	0.0167997	0.00332585	0.0159324	0.0082783	0.00610364	0.0184115	0.0249893	0.00330335	0.00179857	0.00861521	0.0060104	0.00701013	0.00141568
	116	29	0.00235404	0.0444377	0.000178257	0.00924629	0.000103579	0.00956836	0.0150363	0.00800951	0.0159194	0.00500736	0.0057441	0.0138203	0.0164713	0.0204299	0.0211834	0.000434463	0.00199279	0.00259121	0.00200771	0.0166541	0.0132601	0.019783	0.0980921	0.0283697	0.00162196	0.00293424	0.0089925	0.0168704	0.00461758	0.00311202	0.00700548	0.000513045	0.010461	0.0335988	0.0147353	0.00272392	0.0109784	0.00540095	0.00407055	0.0143505	0.0210894	0.00193873	0.0014365	0.00792838	0.00343956	0.00589558	0.000198658
	117	29.25	0.00408842	0.0428716	6.50672e-05	0.00749808	0.00133227	0.00819371	0.014634	0.00675805	0.0134008	0.00466372	0.00499862	0.0120235	0.0159654	0.0184637	0.0182503	0.000252125	0.0010853	0.00139294	0.00103992	0.0121698	0.0102932	0.0143024	0.0812868	0.0220598	0.000850989	0.00194751	0.00699217	0.0123492	0.00328268	0.00277169	0.00547676	5.37067e-05	0.00730921	0.0343379	0.0127082	0.00228186	0.00718796	0.00338454	0.00238632	0.0107445	0.0174011	0.00129446	0.000747539	0.00680806	0.00149595	0.00483229	0
	118	29.5	0.0054546	0.0399336	0	0.00436678	0.00277242	0.00665436	0.0147593	0.00522463	0.0107378	0.00417968	0.00432497	0.010186	0.0151387	0.0164717	0.0148431	0.000100517	0.000190241	0.000297334	0	0.00848755	0.00781585	0.0106461	0.0652776	0.0166304	0.00038723	0.00142382	0.00511956	0.00837806	0.00213975	0.00205686	0.0036017	0	0.00527852	0.0338818	0.0106303	0.0014897	0.00415489	0.00199301	0.00110264	0.00776449	0.0134931	0.000756214	0.000197744	0.00562839	0	0.00215493	0.00124804
	119	29.75	0.00713857	0.0346875	0.00100474	0.00233109	0.00500818	0.00478122	0.0143219	0.00382368	0.00856933	0.00370799	0.00363021	0.00821838	0.0140132	0.0137181	0.0120554	0	0	0	2.40248e-05	0.0050548	0.00551495	0.00869237	0.0490113	0.0116386	0	0.00130238	0.00338218	0.00481767	0.000936774	0.00142232	0.00210063	8.04459e-06	0.00315301	0.0325533	0.00912454	0.00145759	0.00152876	0.000342042	0.000591736	0.00459507	0.0093771	0	0	0.00518233	0.000275586	0.00115683	0.00301816
	120	30	0.00931489	0.0289057	0.00153014	0.00182626	0.00827241	0.003175	0.0140979	0.00241837	0.00652636	0.00325546	0.00291721	0.00639225	0.0125019	0.0110212	0.00899689	0.000195043	0.000746056	0.000462832	0.000654431	0.00249857	0.00343428	0.00751248	0.0341453	0.00733828	2.90515e-06	0.00128622	0.00213233	0.00206176	3.93385e-05	0.00106778	0.00171844	0.000347455	0.00162273	0.0310294	0.00791749	0.00108228	0	0	9.14165e-05	0.00190442	0.00571937	0.00010562	0.00131209	0.00508726	0.00097886	0	0.00533517
Stimulus interval	121	30.25	0.0106974	0.0240811	0.00197478	0.00217484	0.0112402	0.00168423	0.014172	0.00135979	0.00440458	0.00266358	0.00211003	0.00479212	0.0110166	0.00853467	0.00619058	0.000476856	0.00224808	0.00139356	0.00153066	0.000773812	0.0017072	0.00625445	0.0212797	0.00404261	0.000147491	0.00126292	0.00127412	0.000318338	0	0.000913715	0.00144261	0.000655621	0.00086579	0.0294806	0.00724834	0.000833964	0.000440648	0.000230593	0	0	0.00246019	0.000298926	0.00413305	0.00552935	0.00241668	0.00035513	0.0085905
	122	30.5	0.0106608	0.0183498	0.00249786	0.00117502	0.0131308	0.000764085	0.0144739	0.000594626	0.00284874	0.0021345	0.00160373	0.00338656	0.00950692	0.00654047	0.00406789	0.000949153	0.00449322	0.0029271	0.00184095	0	0.00055022	0.00525495	0.00998502	0.00388599	0.000327619	0.00131885	0.00058926	0	0.000486334	0.00060345	0.00149337	0.000685841	0.000545987	0.0281102	0.00724695	0	0.00234233	0.00109791	0.000551928	0.000216334	0.000189044	0.000375786	0.00921615	0.00671708	0.00446445	0.00193405	0.0134775
	123	30.75	0.0101731	0.0133235	0.00419283	0.000331122	0.0137353	0	0.0144476	2.98981e-05	0.00139981	0.00147582	0.000978504	0.00204581	0.00810929	0.0044153	0.00197702	0.0015798	0.00720697	0.00476492	0.0021001	0.000357185	0.000669096	0.00550159	0.00310903	0.00490491	0.000591637	0.00142693	0.000415305	0.000257126	0.00133808	0.000483032	0.00164271	0.00109617	0.000419616	0.0257505	0.0080142	0.000192885	0.00626028	0.00198988	0.00156669	0.00222392	0	0.00128381	0.0181056	0.0100793	0.00759463	0.0043939	0.0197482
	124	31	0.00934147	0.00781533	0.00558785	0	0.0163285	0.000467747	0.0140741	0	0.000391676	0.0007555	0.00030989	0.000910035	0.00654589	0.00238483	0.000380047	0.0022457	0.0102395	0.00688493	0.00290902	0.0018628	0.00190454	0.0066709	0	0.00763108	0.00109988	0.00158266	0.00112486	0.00107992	0.00233038	0.000279151	0.00193325	0.00162229	0.000146783	0.0227439	0.00827429	4.8581e-05	0.0126773	0.00371375	0.00324332	0.00605543	0.00133118	0.00250252	0.028924	0.015487	0.0110955	0.00718635	0.0284751
	125	31.25	0.00943389	0.00469059	0.00727369	0.0010104	0.0183494	0.00126468	0.0137452	0.000434503	0	0.000305895	5.43324e-05	0.000228181	0.00508294	0.00124831	0	0.00316042	0.0140455	0.00991783	0.00617153	0.00392153	0.00329254	0.00754041	0.000970723	0.0106756	0.00167674	0.00164899	0.00164379	0.00250085	0.00326683	0.000167693	0.00255587	0.00199749	0	0.0197341	0.00862076	0.000180426	0.0219698	0.00676024	0.00565783	0.0117605	0.00450618	0.00421134	0.0425051	0.0242608	0.0148097	0.00971925	0.0406697
	126	31.5	0.0087953	0.002421	0.00831079	0.0028928	0.0185041	0.00412567	0.0132011	0.00122873	2.95842e-05	4.46568e-05	0	0	0.00377437	0.000480507	0.000939611	0.00392221	0.0184051	0.0136973	0.010926	0.00655274	0.00442492	0.00761562	0.00427245	0.0133754	0.00249055	0.00181226	0.00189843	0.00499222	0.0040376	0	0.00330343	0.0023286	0.000123218	0.0171741	0.00896792	0.00120898	0.0334618	0.0106276	0.00871382	0.0185937	0.00818379	0.00635514	0.0585298	0.0349476	0.0184712	0.0121573	0.0559959
	127	31.75	0.00819992	0.000550945	0.00921929	0.00475747	0.0176087	0.00864604	0.0135225	0.00216604	0.00041582	0	1.2564e-05	0.000366046	0.00277713	0	0.00300505	0.00454362	0.0257791	0.0177582	0.0166363	0.0121978	0.00503804	0.00780774	0.0105208	0.0145514	0.00314587	0.00199651	0.00235772	0.00838695	0.00457774	1.47641e-05	0.00406538	0.00318564	0.000672928	0.0145156	0.00961656	0.00301333	0.0460437	0.0148568	0.0120794	0.0253233	0.0125816	0.00829493	0.0768386	0.047159	0.0218293	0.0146838	0.0729148
	128	32	0.00811462	0	0.0103732	0.00808025	0.0159123	0.0131408	0.0128252	0.00358684	0.00131687	0.000212848	0.000139155	0.00129219	0.00200959	0.000292266	0.0064979	0.0051362	0.0351503	0.022071	0.0238068	0.017359	0.00560055	0.00775734	0.0189128	0.0153601	0.00372282	0.00217501	0.00408604	0.0122357	0.00515863	0.000351483	0.00512881	0.0036833	0.0010292	0.0120557	0.0108138	0.0048507	0.060252	0.0193764	0.0155916	0.0314054	0.0174909	0.0103808	0.0961748	0.0598005	0.0248327	0.0194042	0.0905754
	129	32.25	0.00845626	0.000870039	0.0108017	0.01023	0.0148046	0.0175067	0.0124916	0.00504344	0.00226112	0.000577716	0.000256223	0.00278432	0.0010697	0.00136433	0.0107113	0.00557794	0.0437008	0.0261304	0.0309526	0.0226155	0.00626514	0.00799001	0.0296166	0.0163891	0.00424663	0.00237043	0.00627141	0.0163474	0.00579303	0.00178895	0.00590613	0.00444276	0.0018978	0.00987567	0.0112219	0.00623412	0.0749324	0.0247296	0.018941	0.0381748	0.0232382	0.0123721	0.116021	0.0719735	0.0261999	0.0236514	0.109193
	130	32.5	0.00790614	0.00221398	0.0115691	0.0116603	0.0130049	0.0223851	0.0121201	0.00692913	0.00335765	0.00118745	0.000582691	0.0047587	0.000525376	0.00293324	0.0154356	0.00595447	0.0500756	0.0297738	0.0373045	0.0270036	0.00722506	0.0081486	0.0404933	0.0179293	0.00426388	0.00267338	0.00846087	0.0199978	0.00617466	0.00311639	0.00642329	0.00471476	0.00274945	0.00771762	0.0118026	0.0082021	0.0901992	0.0300658	0.0224478	0.0452028	0.0297078	0.0136915	0.134967	0.0924669	0.0275707	0.0279737	0.128405
	131	32.75	0.00735529	0.00461809	0.0124696	0.0128661	0.0104873	0.0258471	0.0108042	0.00869564	0.00484342	0.00190825	0.00133195	0.00719946	8.28873e-05	0.00449624	0.0205572	0.00643348	0.0548162	0.0327202	0.0433319	0.0300487	0.00800605	0.00874877	0.0499248	0.0192625	0.00385479	0.0031185	0.0101591	0.0227393	0.00640528	0.00428861	0.00674953	0.00488779	0.00381902	0.00575013	0.0115881	0.0103868	0.103932	0.0347125	0.0258035	0.0516749	0.0356342	0.0145488	0.150846	0.110383	0.0286893	0.0299914	0.146589
	132	33	0.00759504	0.00755595	0.0130114	0.0150434	0.00875782	0.0279987	0.0102199	0.00990173	0.00605666	0.002334	0.0019835	0.00946977	0	0.00609162	0.0255605	0.00689991	0.0581189	0.0351377	0.0498851	0.0315944	0.0082864	0.00964782	0.0601853	0.0196432	0.0034329	0.00361238	0.0112402	0.0240208	0.00598918	0.00502251	0.00682068	0.00566452	0.00472123	0.00373128	0.0110919	0.0129587	0.115765	0.0386698	0.0285676	0.0562039	0.0410535	0.0144221	0.164627	0.123143	0.0296282	0.0307979	0.160512
	133	33.25	0.00741561	0.0110565	0.0114616	0.0177927	0.00781922	0.0294419	0.00913727	0.0111307	0.00776714	0.00304024	0.00284096	0.0119679	3.03485e-05	0.00843991	0.030896	0.00739501	0.0598187	0.0376353	0.0566414	0.032019	0.00824464	0.00993957	0.0668753	0.0192745	0.00304215	0.00419342	0.0118769	0.0246116	0.00552191	0.00538821	0.00710202	0.00599621	0.00561753	0.00234041	0.0108177	0.0154503	0.12518	0.042667	0.0311185	0.0594419	0.0448487	0.0137721	0.176609	0.132263	0.0295949	0.0308132	0.170539
	134	33.5	0.00795975	0.0155281	0.0102958	0.0191607	0.00608244	0.0294274	0.00870755	0.0116703	0.00923013	0.00384183	0.0037774	0.0141403	0.000567404	0.0112565	0.0361737	0.00768188	0.0600859	0.0402538	0.0632298	0.031689	0.00782068	0.0101551	0.0713942	0.0177918	0.00268907	0.00485697	0.0128657	0.0251118	0.00487099	0.00595463	0.00706105	0.00582441	0.00649897	0.0017459	0.0104907	0.0177587	0.132161	0.0459589	0.0331992	0.0606675	0.0469559	0.0125638	0.183638	0.136375	0.0286765	0.0303134	0.176042
	135	33.75	0.00945422	0.0182895	0.00863479	0.0198186	0.00414075	0.0288754	0.00806364	0.0119551	0.0104679	0.00469775	0.00460312	0.0162294	0.00118402	0.0134374	0.04063	0.00751972	0.0586777	0.0415237	0.0674202	0.0301226	0.00708744	0.0105679	0.0721793	0.0157287	0.00231014	0.00576735	0.0140738	0.0265798	0.00414367	0.00630749	0.00682267	0.00568559	0.00718741	0.00140527	0.0100932	0.0197748	0.134021	0.0474042	0.0343885	0.0595967	0.0469035	0.010864	0.183397	0.134123	0.0268474	0.0291628	0.175302
	136	34	0.0112076	0.0212283	0.0081322	0.0194023	0.00306193	0.0274588	0.00698442	0.0119989	0.0120584	0.0056182	0.00517315	0.0181692	0.00180103	0.0153989	0.0438437	0.00708018	0.0556121	0.0413247	0.0694175	0.0274532	0.00605812	0.0120329	0.0703821	0.0130474	0.0025939	0.00687888	0.0154276	0.0274082	0.00290749	0.00680111	0.00658332	0.00550449	0.00786252	0.000694764	0.00922537	0.0211705	0.129737	0.0469973	0.0338168	0.0564125	0.0460615	0.00858695	0.176742	0.127111	0.0244698	0.0268302	0.16708
	137	34.25	0.012301	0.0255738	0.00744783	0.0182145	0.00239808	0.0255741	0.00540432	0.0121526	0.0135659	0.00646569	0.00597167	0.0198338	0.00219249	0.0169944	0.0451955	0.00649341	0.0515696	0.0400055	0.0702422	0.0240241	0.00499938	0.0134719	0.0657921	0.0106255	0.00344818	0.00818597	0.016428	0.0276338	0.00182395	0.00676718	0.00626387	0.00526085	0.00874244	4.34069e-06	0.0078594	0.0207606	0.120684	0.0454898	0.0320506	0.0510099	0.0435463	0.00605257	0.163799	0.116884	0.0205114	0.0238438	0.152826
Interstimulus-Interval	138	34.5	0.0131641	0.0300663	0.00611359	0.0156976	0.00207501	0.0231233	0.00430204	0.0119159	0.0144328	0.00700079	0.00678734	0.02079	0.0027336	0.0180494	0.0452345	0.00580487	0.0470975	0.0376995	0.0685568	0.0202181	0.00394223	0.0152089	0.0587714	0.00836484	0.0040118	0.00851567	0.0154474	0.0280936	0.000770619	0.00651274	0.00614485	0.00518936	0.00926194	0	0.00629316	0.0200449	0.105625	0.0423293	0.0288553	0.0466283	0.0399495	0.00306555	0.147605	0.104892	0.0162325	0.0212598	0.132986
	139	34.75	0.0142822	0.0356311	0.00451545	0.0127222	0.00109479	0.0204168	0.0034772	0.0111433	0.0151672	0.00728931	0.00791449	0.0213015	0.00379036	0.0186899	0.0443545	0.00487011	0.0423067	0.0348774	0.0634714	0.0160786	0.00274155	0.0166139	0.0498627	0.00590243	0.00472293	0.00884382	0.0145584	0.0278673	0.000119747	0.00633225	0.00602142	0.00435603	0.0095503	0.000483577	0.00519239	0.0194977	0.0864604	0.038521	0.0265683	0.0411711	0.0349513	0.000605434	0.129086	0.0916468	0.0123014	0.0196344	0.122415
	140	35	0.0155016	0.0415256	0.00283673	0.0089278	0.000397729	0.0173142	0.00282851	0.00951675	0.0154074	0.00747168	0.008878	0.02136	0.00471616	0.0190467	0.0417989	0.00401349	0.0376791	0.0320292	0.0568103	0.0120307	0.00148984	0.0182226	0.0413629	0.0032888	0.00579509	0.00920257	0.0139214	0.027591	0	0.00590963	0.00565891	0.0037714	0.00981893	0.00156636	0.0041577	0.0170093	0.0750943	0.0354915	0.0246653	0.0342378	0.028566	0	0.109374	0.0773729	0.0123172	0.0159363	0.110602
	141	35.25	0.0154222	0.0451547	0.00175728	0.00582402	0.000141357	0.0139718	0.00255097	0.00757077	0.0149439	0.00739116	0.00947411	0.0203512	0.00572415	0.0195632	0.037334	0.00374266	0.0327415	0.0292054	0.048882	0.0085955	0.000638623	0.0200766	0.034413	0.00132282	0.00687293	0.00946431	0.0136246	0.0270505	0.000168838	0.00529735	0.00524852	0.00317423	0.00917309	0.00427212	0.00340784	0.0129872	0.064152	0.032747	0.0221156	0.0268045	0.0225126	0.000699926	0.0901993	0.0632752	0.0115423	0.012526	0.0968473
	142	35.5	0.0153827	0.0491264	0.000739788	0.00267669	0	0.0109414	0.00170806	0.00559658	0.0140558	0.00756839	0.00988122	0.0190667	0.00646733	0.0195984	0.0311211	0.00354344	0.027607	0.0265445	0.0385021	0.00572921	0.000220609	0.021168	0.0286484	0.000342473	0.00747834	0.00977082	0.0135935	0.0261639	0.000287933	0.0046147	0.00470697	0.00203569	0.00856847	0.00715622	0.00274261	0.0106026	0.0535735	0.0298855	0.0193909	0.0197479	0.016297	0.00311206	0.0717077	0.0503874	0.0101099	0.00919175	0.0831199
	143	35.75	0.0155041	0.0509878	0	0.00010183	0.000344312	0.00854707	0.00162824	0.00342281	0.0128318	0.00741362	0.010163	0.0166713	0.00718157	0.0184695	0.0236518	0.00310803	0.0232304	0.0231187	0.0283244	0.00357387	0	0.0212911	0.0230399	0	0.00780742	0.00953097	0.0127017	0.0252182	0.000250951	0.00345126	0.00378954	0.00140912	0.0069574	0.0085516	0.00155527	0.00820956	0.0437345	0.0264264	0.0165924	0.0131467	0.0108283	0.00597217	0.0553071	0.0381691	0.00866481	0.0061252	0.0702621
	144	36	0.0150334	0.0514508	2.88524e-05	0.000831638	0.00102006	0.00641493	0.000921791	0.00148455	0.0116935	0.00713279	0.0102741	0.014357	0.00768652	0.0166147	0.0180019	0.00266296	0.0194322	0.0194869	0.0181507	0.00177089	9.19532e-05	0.0210269	0.0172348	0.000677811	0.00801714	0.00930906	0.0113183	0.0238285	0.000423701	0.00236959	0.00278013	0.000992587	0.00608555	0.00915446	0.00093135	0.00634345	0.0342155	0.0227308	0.0138702	0.00802339	0.0062238	0.00915532	0.0403462	0.0274811	0.00749487	0.00346421	0.057645
	145	36.25	0.0139051	0.0504847	0.000246583	0.000779274	0.001856	0.00388665	4.15018e-05	3.75257e-05	0.010292	0.00680413	0.0100816	0.0116859	0.00801941	0.0151657	0.0163298	0.00237124	0.0163473	0.0164743	0.0141114	0.000610965	0.000514055	0.0203892	0.0126299	0.00211419	0.00798629	0.00893558	0.00949511	0.0221192	0.00059144	0.00135774	0.00188669	0.000627702	0.00573074	0.00966474	0.00022236	0.00453266	0.0267951	0.0195429	0.0114523	0.00432012	0.00332805	0.0121423	0.0290842	0.0194671	0.00672878	0.00153907	0.0465165
	146	36.5	0.0114112	0.0478983	0.000278991	0.000658868	0.0025639	0.00230089	0	8.40133e-05	0.00868596	0.00665183	0.0099673	0.0091521	0.00820967	0.0137941	0.0147156	0.00214457	0.0135928	0.0142175	0.0115211	0	0.00110865	0.0191448	0.00930111	0.00377438	0.00759829	0.00816509	0.00776458	0.0205097	0.00102961	0.000444332	0.00105214	0.000462149	0.005647	0.0105548	0	0.00272386	0.0206526	0.016094	0.00980281	0.00197544	0.00116496	0.0154469	0.0212935	0.0129358	0.00619127	0.000854463	0.037175
	147	36.75	0.00909827	0.0429447	0.000558096	0.00108988	0.00394506	0.00124957	0.000363856	0.000130636	0.00692778	0.00603676	0.00945563	0.00673889	0.00859712	0.0117422	0.0135097	0.00178566	0.0111136	0.0125872	0.00960788	0.000232933	0.00183633	0.0175802	0.0071233	0.00567697	0.00697951	0.00719581	0.00626143	0.0188668	0.0018566	0.000211701	0.000515012	0.000309984	0.00438922	0.0118357	0.000193485	0.00156657	0.0152773	0.0127291	0.00842411	0.000461545	0	0.0179036	0.0153309	0.00821758	0.00639985	0.00106619	0.0298024
	148	37	0.00553585	0.0365	0.00161136	0.0026757	0.00474709	0.000268531	0.000593104	0.00031664	0.00582091	0.00532508	0.0088846	0.00478538	0.00838668	0.00951052	0.0122031	0.00154934	0.00910934	0.0114561	0.0084168	0.000906262	0.00244221	0.0159415	0.00604099	0.00728843	0.00626712	0.00610947	0.00512379	0.0171936	0.00308757	0.000188977	5.56583e-05	0	0.00354059	0.0120856	0.000599379	0.000882893	0.0110776	0.00982609	0.00712286	0	0.000177171	0.0206759	0.0104468	0.00418876	0.00604081	0.000365831	0.0237106
	149	37.25	0.00313614	0.0335406	0.00329938	0.00451873	0.00597243	0	0.000820957	0.000473493	0.00488728	0.0047669	0.00817493	0.00297824	0.00806513	0.00815115	0.0108629	0.00151999	0.00743804	0.0102794	0.00688936	0.00198243	0.00322712	0.0140462	0.00501119	0.00927704	0.00552407	0.0049862	0.00395979	0.0153764	0.00403807	0	0	0.000300139	0.00308578	0.0117386	0.000819792	2.32336e-05	0.00773615	0.00736489	0.00598728	0.000715175	0.0027661	0.0234028	0.00645663	0.00160624	0.00542109	0	0.0182188
	150	37.5	0.00113152	0.0299032	0.00423945	0.00649449	0.00791219	0.00032958	0.00127384	0.000788785	0.00402975	0.00398572	0.0076062	0.0015698	0.0080431	0.00689884	0.00983903	0.00143733	0.00597363	0.0089922	0.00581782	0.00329527	0.00393116	0.011917	0.00380077	0.0111534	0.00454995	0.00371718	0.00283685	0.0134395	0.00432346	0.000214358	2.83301e-05	0.00060203	0.00224917	0.0111799	0.00108235	0	0.00532295	0.00523326	0.00474169	0.00279708	0.00652105	0.0257362	0.00318842	0.000549579	0.00474384	0.00122309	0.0133045
	151	37.75	0.000695165	0.0266072	0.00418092	0.00756734	0.00967241	0.00171332	0.0014065	0.00129825	0.00367139	0.00353294	0.00693425	0.00183854	0.00808074	0.00648524	0.00920061	0.00132619	0.00472953	0.00758234	0.00481393	0.00455561	0.00440993	0.00972769	0.00232097	0.0128107	0.00359251	0.00244848	0.00139746	0.0118408	0.003899	0.000378649	8.46622e-05	0.000972684	0.00130819	0.0101186	0.00132027	0.000761197	0.00328815	0.00308249	0.00356429	0.00618376	0.0111734	0.0269878	0.000981511	0.000374487	0.00419632	0.0025627	0.00897942
	152	38	0.000285325	0.0226366	0.00442495	0.00717171	0.0113038	0.00327869	0.00171575	0.00165286	0.00369874	0.00305103	0.00639689	0.00250035	0.00806502	0.00696024	0.00867245	0.00130676	0.00386022	0.00622722	0.00482405	0.00561352	0.00474229	0.00781015	0.000940592	0.0141052	0.00260053	0.00110958	0	0.00998933	0.00412267	0.000867098	0.000427167	0.00126749	0.000576199	0.00850963	0.00136302	0.0016369	0.00139008	0.00132045	0.00242792	0.00990041	0.0161617	0.0275732	0	0	0.00356567	0.00359554	0.00562746
	153	38.25	0	0.0187301	0.00530065	0.00605025	0.0118179	0.00479287	0.00120608	0.00212305	0.00406329	0.00289435	0.00543657	0.00378102	0.00722324	0.00693112	0.0083098	0.0011042	0.00268024	0.00489997	0.00428702	0.00661592	0.00490208	0.00577966	7.03325e-05	0.0149994	0.00193164	0.000764432	0.000296872	0.00720955	0.00432732	0.00172181	0.0010701	0.00131952	0.000932457	0.00694471	0.00166448	0.00197186	0	0.000314819	0.00133166	0.0136655	0.0209249	0.027801	0.000266665	0.000897183	0.0026471	0.00494873	0.00275483
	154	38.5	0.000301947	0.0144325	0.00559626	0.00427393	0.0134134	0.00704894	0.000818707	0.00211207	0.00437879	0.00270695	0.00453123	0.00449071	0.00623578	0.00679378	0.00767182	0.000787094	0.00148539	0.00376294	0.0036847	0.0076739	0.0049658	0.00395133	0	0.0154864	0.00113537	0.000367628	0.00124529	0.00478285	0.00425587	0.00262387	0.00182317	0.00140986	0.00119487	0.00551666	0.00139293	0.00202319	0.00016681	0	0.000542434	0.0168221	0.0253808	0.0282472	0.00204271	0.00290168	0.00197182	0.00646794	0.00106017
	155	38.75	0.00190052	0.0101313	0.00642779	0.00359926	0.0186166	0.010715	0.000787113	0.00198682	0.00470673	0.00245104	0.00369324	0.00496066	0.00531286	0.00610377	0.00642062	0.000481833	0.000387998	0.00253088	0.00236553	0.00909599	0.00488773	0.00242648	0.000642816	0.0156873	0.000382096	4.49892e-05	0.00294022	0.00249549	0.00426621	0.00348399	0.00274321	0.00172093	0.00101635	0.00360399	0.00110032	0.00187959	0.00215314	0.000238117	0.000131843	0.0208386	0.0291453	0.028289	0.00577015	0.00637685	0.000878295	0.00824828	0
	156	39	0.00624278	0.00740094	0.00716321	0.00403962	0.0287591	0.0153036	0.000522194	0.00241353	0.00552036	0.00195087	0.00328169	0.00548929	0.00479605	0.00524445	0.00561714	0.000162512	0	0.00153052	0.00139353	0.0111396	0.00499373	0.000953598	0.00157382	0.0165552	0	0	0.00504454	0.000725516	0.00448372	0.0042756	0.00366807	0.00209099	0	0.0018724	0.000745635	0.00145673	0.00761965	0.00190581	0	0.025814	0.0331654	0.0269007	0.0100541	0.0131033	0.000226174	0.0110541	0.000263964
	157	39.25	0.0137629	0.00581181	0.00853273	0.00480861	0.0429521	0.0224958	0.0014592	0.00331572	0.00603364	0.00197263	0.00310007	0.00546983	0.00421486	0.00457101	0.00495105	2.23477e-05	0.000170648	0.000375995	0.000317696	0.0144618	0.00570386	0	0.00451627	0.0183327	6.6965e-06	0.000140366	0.00736529	0	0.00431779	0.0046642	0.00473349	0.00328597	0.000103692	0.000425553	0.000491842	0.00188147	0.0163305	0.00468997	0.000836169	0.0331198	0.0377675	0.0263395	0.018161	0.0227812	0	0.0147902	0.00178407
	158	39.5	0.0244953	0.00372	0.0102964	0.00422523	0.062695	0.0324744	0.00334443	0.0052053	0.00693127	0.00238974	0.0030978	0.00598949	0.00363244	0.00365139	0.00386977	0	0.00139733	0	0	0.0197194	0.00780749	0.000548269	0.0118112	0.0215014	0.00036813	0.000617503	0.0100872	0.00157121	0.0037734	0.00511607	0.00639228	0.00569239	0.000790748	0	0.000656705	0.00214971	0.0284602	0.00752205	0.00298938	0.04151	0.0423218	0.0252581	0.0287332	0.034967	0.00232942	0.0215283	0.00478268
	159	39.75	0.0383357	0.00136325	0.0123877	0.00377591	0.0865306	0.04498	0.00672706	0.00835212	0.00854216	0.00304368	0.00324837	0.00680981	0.00302363	0.00244397	0.00288002	0.000152613	0.00447902	0.000939308	0.00163404	0.0274215	0.0108385	0.00290186	0.0238347	0.0254013	0.00118698	0.00141495	0.0130089	0.00502908	0.00356985	0.0058483	0.00870331	0.00954498	0.00151248	0.000254839	0.00142987	0.00276317	0.0438616	0.0110888	0.00620903	0.0512935	0.0444267	0.0252017	0.0433497	0.0497155	0.00601728	0.0284579	0.00941549
	160	40	0.0536457	0.00027339	0.01641	0.00272422	0.113595	0.059704	0.012523	0.0130122	0.0107159	0.00430518	0.00392056	0.00767384	0.00229115	0.00129672	0.00187667	0.00103539	0.0102205	0.00362228	0.00465139	0.0375423	0.0150844	0.00700759	0.0401832	0.031194	0.00257887	0.00272477	0.016017	0.0101981	0.00415716	0.00674201	0.0128873	0.0150043	0.00285785	0.00182946	0.00319445	0.00325734	0.0631393	0.0152514	0.0108732	0.0624991	0.0465797	0.0255575	0.0618748	0.0659872	0.0115817	0.0369057	0.0155848
Stimulus interval	161	40.25	0.0694969	0	0.0213802	0.00264209	0.143875	0.0751255	0.0213926	0.0198789	0.0137286	0.00615525	0.00498498	0.00869761	0.00170398	0.000456957	0.000762468	0.00244694	0.0180858	0.00796715	0.0105101	0.0499257	0.0205186	0.0133478	0.0610098	0.038511	0.00392697	0.00430096	0.0198452	0.015743	0.00534467	0.0084236	0.0193674	0.0219735	0.00522641	0.00497233	0.0065228	0.00390673	0.0868897	0.0206781	0.0167527	0.0749978	0.0481377	0.0281726	0.0839683	0.0849473	0.0184389	0.0462607	0.0234715
	162	40.5	0.0867601	0.00148106	0.0259035	0.00143036	0.177256	0.0920475	0.0345198	0.0294437	0.0181044	0.00863277	0.00613193	0.00992471	0.00172731	0	0	0.00425866	0.0281404	0.0143237	0.0189952	0.0638569	0.0272015	0.0214781	0.0852888	0.0477055	0.00568996	0.00609373	0.0235766	0.0224209	0.00611172	0.0100719	0.0275817	0.0306109	0.00860806	0.00976491	0.0114579	0.00518506	0.114897	0.0270354	0.023767	0.0899487	0.0508227	0.0309106	0.110702	0.107955	0.0261622	0.0577598	0.0331329
	163	40.75	0.104736	0.00491496	0.0291288	0.00322464	0.213021	0.110098	0.0534271	0.0420858	0.0246338	0.0115009	0.00804493	0.0110833	0.00272156	0.000603921	0.000322414	0.00697024	0.0407859	0.0227252	0.0311007	0.0789643	0.0347996	0.0312657	0.112298	0.057912	0.00756001	0.0076247	0.0265041	0.0305491	0.00754659	0.0123087	0.0373192	0.0402259	0.0119822	0.0163803	0.0185379	0.00790058	0.146743	0.0341079	0.0319313	0.106528	0.0521275	0.0344222	0.139729	0.132628	0.0350504	0.0707844	0.0445163
	164	41	0.123487	0.00858044	0.0330407	0.0072609	0.247437	0.127467	0.077732	0.0576182	0.0328384	0.0151931	0.0105724	0.0130027	0.00417298	0.00178512	0.0020665	0.010095	0.0558026	0.0324398	0.0470007	0.0950639	0.0432864	0.042666	0.141842	0.0693489	0.00959993	0.0092602	0.0290936	0.039155	0.0102794	0.0141475	0.0484738	0.0503334	0.016055	0.0242797	0.0271943	0.01078	0.180295	0.0414849	0.0404096	0.123155	0.0532671	0.0385104	0.169285	0.157481	0.0439163	0.0828353	0.0568586
	165	41.25	0.140617	0.0126168	0.0375671	0.0132896	0.276441	0.141567	0.106496	0.0757333	0.0421128	0.0195189	0.0134783	0.0150273	0.00606752	0.00359675	0.00519347	0.0133786	0.0728414	0.0436476	0.0665518	0.112174	0.0527833	0.0555705	0.173124	0.0819447	0.0118471	0.010917	0.0308496	0.0482274	0.0133356	0.0160746	0.0604709	0.0606235	0.0209924	0.0342106	0.0372406	0.0135178	0.213296	0.0491112	0.0490301	0.137034	0.0536546	0.0438738	0.196068	0.180632	0.052505	0.0933933	0.0698989
	166	41.5	0.15398	0.0173354	0.0413508	0.0194448	0.296797	0.153082	0.138554	0.0953254	0.0523982	0.024227	0.0160598	0.0177335	0.00864952	0.00601479	0.00911483	0.0169025	0.0914252	0.055769	0.0882642	0.130213	0.0629214	0.0697459	0.207274	0.095441	0.0140961	0.0125915	0.0318464	0.0582066	0.0160714	0.0174244	0.0729692	0.0710348	0.027533	0.0445962	0.0480749	0.0175897	0.243226	0.0560018	0.0573325	0.149353	0.0533189	0.0494647	0.221298	0.199301	0.0603201	0.102104	0.0819449
	167	41.75	0.161972	0.0229861	0.0433904	0.024477	0.310189	0.160142	0.171764	0.115747	0.0639582	0.029023	0.0188028	0.0204495	0.0113373	0.00867717	0.0138546	0.0204623	0.110664	0.0691876	0.112294	0.146731	0.0726419	0.0842842	0.242232	0.108412	0.0161825	0.0140925	0.0320184	0.0683988	0.0190105	0.0184847	0.0857622	0.0807648	0.0344268	0.0546789	0.0593186	0.0216035	0.269469	0.0624838	0.0646515	0.158016	0.0520885	0.0541489	0.241576	0.212567	0.0669905	0.108719	0.0930667
	168	42	0.163954	0.0295898	0.0445509	0.0305287	0.313334	0.161887	0.205716	0.136597	0.0763044	0.0334911	0.0210003	0.0236156	0.0141995	0.0115536	0.0193766	0.0237043	0.128915	0.0821045	0.136695	0.160062	0.0803925	0.0969103	0.272245	0.119353	0.0176371	0.0151493	0.0306807	0.0765193	0.0218907	0.0192706	0.0982339	0.0889013	0.041278	0.0649246	0.0704032	0.0263282	0.2913	0.0691539	0.0708421	0.164489	0.057413	0.0586456	0.255907	0.220104	0.0708136	0.111637	0.102667
	169	42.25	0.161663	0.0381226	0.0438212	0.0370494	0.303107	0.15617	0.239444	0.15652	0.0883394	0.0375787	0.0227219	0.0267625	0.017225	0.0148282	0.0258469	0.0265464	0.144715	0.0937899	0.160243	0.168578	0.0858907	0.107573	0.295252	0.128064	0.0182497	0.0156926	0.0283004	0.0827893	0.0241724	0.0197613	0.109385	0.093943	0.0479767	0.0744397	0.0807763	0.0303568	0.304684	0.0747539	0.0761872	0.165796	0.0635152	0.0612597	0.262283	0.220279	0.0732858	0.113058	0.110242
	170	42.5	0.157658	0.0475134	0.0416593	0.0447925	0.279398	0.150845	0.270292	0.1741	0.0991476	0.0411791	0.0238028	0.0295932	0.0202477	0.0182646	0.0328331	0.0281694	0.157078	0.103223	0.181863	0.171792	0.0890254	0.115893	0.311246	0.132917	0.0180693	0.0155499	0.0252268	0.0871768	0.0262123	0.0193762	0.117851	0.0959646	0.0547903	0.082262	0.0895693	0.0340106	0.306986	0.0782957	0.0797533	0.163124	0.0670015	0.0619779	0.261778	0.211922	0.0731407	0.109873	0.115133
	171	42.75	0.149907	0.0578806	0.0399262	0.0556509	0.243869	0.143953	0.294956	0.187656	0.108689	0.0438386	0.024404	0.0323755	0.0228462	0.0216756	0.0397812	0.0289711	0.166019	0.110339	0.199501	0.169094	0.0894535	0.12111	0.316866	0.133873	0.017641	0.0147905	0.0215615	0.0905486	0.0272801	0.0182298	0.122684	0.0941166	0.060548	0.0881004	0.0956815	0.0362583	0.297304	0.0787368	0.0808401	0.167511	0.0678773	0.0594025	0.24869	0.204325	0.0715938	0.103157	0.115735
	172	43	0.137245	0.066191	0.0367401	0.069489	0.216721	0.132528	0.311533	0.195021	0.115456	0.0451694	0.0243748	0.0339633	0.0246253	0.0241715	0.0464738	0.0289647	0.170121	0.114165	0.212114	0.160745	0.0864124	0.123087	0.309834	0.130105	0.0161821	0.0138452	0.0206483	0.0908005	0.0280978	0.0165796	0.123778	0.0885612	0.0645176	0.0918277	0.0988922	0.0380262	0.276299	0.0773033	0.0788085	0.166401	0.0665087	0.0559243	0.239044	0.194859	0.0664542	0.0905049	0.111323
	173	43.25	0.122814	0.0721978	0.0331414	0.0794789	0.198277	0.118906	0.316698	0.195283	0.118018	0.045132	0.02342	0.0348174	0.0252799	0.0256889	0.052193	0.0276234	0.167769	0.113507	0.21621	0.146628	0.0802266	0.120916	0.315024	0.122613	0.0137824	0.0125377	0.0199378	0.0876439	0.0274189	0.0139463	0.121607	0.0791467	0.067586	0.0924926	0.0982597	0.037557	0.245225	0.0736908	0.0739408	0.158894	0.0629504	0.0508503	0.224588	0.180072	0.0582228	0.0775825	0.102092
	174	43.5	0.105579	0.0785212	0.0298379	0.0848522	0.176211	0.103867	0.308811	0.188381	0.116658	0.0435691	0.0211242	0.0344728	0.0251527	0.0264751	0.0561417	0.0248465	0.15804	0.10815	0.212215	0.134232	0.0712147	0.114886	0.322352	0.111293	0.0108392	0.0110433	0.0187044	0.0831089	0.0255971	0.0112976	0.114688	0.066747	0.06884	0.0893885	0.0943317	0.0370269	0.210088	0.0685204	0.0662063	0.147381	0.0579695	0.0437788	0.205259	0.162082	0.0485546	0.0702492	0.0888219
	175	43.75	0.0879929	0.08513	0.0256803	0.0860643	0.153526	0.087865	0.287867	0.17401	0.111553	0.0406136	0.0193313	0.0331096	0.0245255	0.0266379	0.058007	0.0211517	0.14249	0.0987624	0.199444	0.128993	0.0608649	0.104358	0.323504	0.0967421	0.0078111	0.00942433	0.0178254	0.0843292	0.0230609	0.0102595	0.103545	0.0568164	0.0679399	0.0818414	0.0862597	0.0358213	0.195678	0.0607334	0.0563603	0.133533	0.051983	0.0344072	0.184122	0.141187	0.044572	0.0644585	0.0824738
	176	44	0.071738	0.0864919	0.0216255	0.0848376	0.135659	0.0733709	0.264596	0.163839	0.102366	0.0362762	0.0183597	0.0305225	0.022706	0.0260827	0.0583941	0.0169504	0.121603	0.0854395	0.181327	0.121155	0.0563087	0.0904246	0.315539	0.079335	0.00533045	0.00758765	0.0171177	0.0832395	0.0206121	0.0097926	0.089393	0.0505448	0.0642502	0.0712371	0.0751011	0.0326418	0.178868	0.0546331	0.0496943	0.11706	0.0449068	0.0247233	0.161111	0.121093	0.0400024	0.0588809	0.0781976
	177	44.25	0.057118	0.0821564	0.0179185	0.0829055	0.11934	0.059208	0.25111	0.155517	0.098183	0.0306476	0.0171866	0.0271763	0.019871	0.0243937	0.0566996	0.0146447	0.100062	0.0683739	0.171872	0.111955	0.0513239	0.0738316	0.298614	0.0693031	0.00349812	0.00580412	0.0164205	0.080047	0.0184102	0.00870393	0.07282	0.0438412	0.0588695	0.0585612	0.061421	0.0282621	0.160964	0.0534245	0.0451941	0.100811	0.0380338	0.0202362	0.137635	0.100821	0.0350889	0.0523562	0.0737194
Interstimulus-Interval	178	44.5	0.0444804	0.0775764	0.0149345	0.0780748	0.105085	0.0469607	0.231535	0.144166	0.0922499	0.028576	0.0161554	0.0222006	0.0162694	0.0217876	0.0520719	0.0126949	0.0904388	0.0605349	0.159416	0.101606	0.0471907	0.0562174	0.275099	0.0667012	0.00207149	0.00419391	0.0157114	0.0755624	0.0157669	0.0075937	0.0547516	0.0371107	0.051706	0.0445541	0.0574136	0.0223023	0.14297	0.0511313	0.0401259	0.0844728	0.0312528	0.0177468	0.11418	0.0820756	0.0302407	0.0457935	0.0687377
	179	44.75	0.0340198	0.0698421	0.0123183	0.0721358	0.09248	0.0367688	0.207988	0.130874	0.0845832	0.0261761	0.0150526	0.0167855	0.0120979	0.01819	0.0447438	0.0107869	0.0805611	0.0529931	0.144381	0.090773	0.0430033	0.0378696	0.247719	0.0637827	0.00118412	0.00283647	0.0143601	0.0688799	0.0131774	0.00643066	0.0365514	0.0313714	0.0489625	0.0403818	0.0533915	0.0177291	0.12731	0.0482367	0.034649	0.0698676	0.024835	0.0168345	0.0912621	0.0649259	0.0255862	0.0399149	0.0651633
	180	45	0.0250236	0.0578806	0.00972909	0.0645863	0.0810996	0.0293605	0.18213	0.116055	0.0756603	0.023637	0.0139223	0.0146898	0.00975955	0.0137526	0.0389866	0.00934219	0.0705156	0.0459497	0.127498	0.0791707	0.0382145	0.0264087	0.216924	0.0598209	0.000606088	0.00179602	0.0129449	0.0610277	0.0106944	0.00597477	0.0316333	0.0263878	0.045774	0.0365817	0.0487113	0.0152542	0.111448	0.0442303	0.0298055	0.0566072	0.0186807	0.0163322	0.0699992	0.0488904	0.0221701	0.034452	0.0620767
	181	45.25	0.0177281	0.0491593	0.0076561	0.0571088	0.0716696	0.0236647	0.155488	0.100552	0.0659241	0.0212174	0.0126137	0.0126588	0.00784714	0.0112993	0.033211	0.00792999	0.060599	0.0393196	0.109935	0.0688052	0.0331569	0.0224832	0.187174	0.0545248	0.000108218	0.00106174	0.0115431	0.0531874	0.00875255	0.00592714	0.028788	0.022049	0.0420737	0.0329413	0.0436961	0.0133081	0.0945659	0.0399485	0.0246532	0.0443148	0.0131348	0.0151754	0.051483	0.0353942	0.0187845	0.0302135	0.0579441
	182	45.5	0.0118443	0.0463312	0.00661081	0.0482602	0.0613905	0.0188025	0.129914	0.08551	0.0559251	0.0188666	0.0113849	0.010957	0.00629207	0.0105523	0.0272695	0.0065555	0.051005	0.0329355	0.0939022	0.0593946	0.0285158	0.019274	0.158861	0.0489999	0	0.000481163	0.0104231	0.0455173	0.00732197	0.00584227	0.0254179	0.0183597	0.0376156	0.0286361	0.0386189	0.0110604	0.0780736	0.0352779	0.0198009	0.0331615	0.00825506	0.0143808	0.0371693	0.0252171	0.0152688	0.0261208	0.0516077
	183	45.75	0.00639216	0.0469957	0.0053679	0.0391249	0.052924	0.0148795	0.10567	0.0714578	0.0471082	0.0167217	0.0104672	0.00917687	0.00528191	0.0100665	0.0206861	0.00574586	0.0421304	0.0272962	0.0787029	0.0506953	0.0245873	0.0163822	0.131776	0.0439963	0.000209077	0.000152119	0.0088533	0.038052	0.00619178	0.0058608	0.0227653	0.0156712	0.0325373	0.0248223	0.0346677	0.0101661	0.0639293	0.0309335	0.0152927	0.0242043	0.00456452	0.0133265	0.0259592	0.0175771	0.0119279	0.022458	0.0461092
	184	46	0.00290225	0.0471737	0.00415157	0.0313899	0.0465644	0.0116945	0.0850288	0.0593592	0.0391895	0.014722	0.00952513	0.00769896	0.00445402	0.00960322	0.0148243	0.00528838	0.0347705	0.0226806	0.0654323	0.0426505	0.020988	0.0136565	0.10635	0.0390853	0.000341506	1.89488e-05	0.0073861	0.0304921	0.0052453	0.00570984	0.0210756	0.0137095	0.0277035	0.0217493	0.0312469	0.00953908	0.0529777	0.0266805	0.0116423	0.0166855	0.00164319	0.0130072	0.0172965	0.0116296	0.00988706	0.0201878	0.0422616
	185	46.25	0.00115107	0.047443	0.00289472	0.0249914	0.0425759	0.00959812	0.0677362	0.0490039	0.0320978	0.0125324	0.00850264	0.00655055	0.00354987	0.00934377	0.0104651	0.00504744	0.0283588	0.0188219	0.0535245	0.0356719	0.0177908	0.0114505	0.0823365	0.0343921	0.000461792	0	0.00592991	0.0232156	0.00439676	0.0054359	0.0202007	0.0122234	0.0229984	0.0196258	0.0283991	0.00786443	0.0448877	0.0232359	0.00862336	0.0108876	0	0.0132241	0.00971261	0.00761258	0.00753399	0.0166001	0.0402859
	186	46.5	0	0.049154	0.00174849	0.0194766	0.0388147	0.00766463	0.0536224	0.0402138	0.0256938	0.0106135	0.00731544	0.00572267	0.00309477	0.00927676	0.00855517	0.00490424	0.0232349	0.0159004	0.0431155	0.029208	0.0150284	0.0098575	0.0613589	0.0299309	0.00059078	0.000282973	0.00476225	0.0170883	0.00340077	0.00496489	0.0194621	0.0103939	0.018748	0.0181765	0.0255441	0.0063479	0.0376694	0.019918	0.00621105	0.00670451	9.78634e-05	0.0129369	0.00479086	0.00526347	0.00611323	0.0133215	0.0389646
	187	46.75	0.000286131	0.0546299	0.000861305	0.0123131	0.034448	0.00667122	0.0423064	0.0327808	0.0202724	0.00909207	0.0061763	0.00523132	0.00259147	0.00941768	0.00709891	0.00466474	0.0193061	0.0135561	0.0351334	0.0237916	0.0124991	0.0088381	0.0444838	0.0255897	0.00069373	0.000631977	0.00390982	0.0124973	0.00183814	0.0047237	0.0185375	0.00886562	0.0156334	0.016596	0.0225291	0.00477878	0.0314077	0.0172878	0.00435358	0.00349904	0.000425183	0.0126527	0.00233167	0.00371182	0.00464132	0.0104821	0.0372827
	188	47	0.00223521	0.0582127	0.000447407	0.00722055	0.0302096	0.00563145	0.0327381	0.0265243	0.0158924	0.00779287	0.00531803	0.00499604	0.00197875	0.00961646	0.00621692	0.00416581	0.0159265	0.0118358	0.0283284	0.019259	0.0104019	0.00799436	0.0322441	0.021883	0.000744001	0.000973197	0.00288398	0.00937625	0.0010187	0.0045876	0.017245	0.00748965	0.0128607	0.0151463	0.0192268	0.00459051	0.0258211	0.0151307	0.00315027	0.00166445	0.00130638	0.0126323	0.000683768	0.00275304	0.00339328	0.00837816	0.035158
	189	47.25	0.0047437	0.0622333	0	0.00419597	0.0261841	0.00459052	0.0246685	0.0212719	0.0123879	0.00697716	0.00435585	0.00464602	0.00155838	0.00984089	0.00614411	0.00355899	0.0131021	0.0102434	0.0228864	0.0152738	0.00854942	0.00729821	0.0233818	0.0183968	0.000684715	0.00138219	0.00219568	0.00699845	0.000628522	0.00412548	0.0159781	0.00624315	0.0110352	0.0139282	0.0163063	0.00520983	0.020758	0.0125705	0.00240852	0.000534796	0.00232638	0.0122716	0	0.00211045	0.00320723	0.00704592	0.0320734
	190	47.5	0.00770168	0.0691772	0.000136521	0.00172428	0.0224349	0.00445881	0.0182467	0.0168279	0.00924114	0.00603746	0.00376352	0.00426346	0.00138758	0.00935022	0.00634499	0.00297595	0.0107707	0.00879862	0.0188574	0.0115238	0.00683103	0.00625563	0.0160996	0.015166	0.000629433	0.00175589	0.0015664	0.00551677	0.000339267	0.00341035	0.0144321	0.00508971	0.00915052	0.0118379	0.0134077	0.00519522	0.0173341	0.0105734	0.00177626	0	0.00392779	0.0117835	0.000354342	0.00209518	0.00240289	0.00533232	0.0280461
	191	47.75	0.0105637	0.0749132	0.000524611	0	0.017101	0.00349079	0.0133815	0.0129874	0.00670957	0.00516287	0.00313855	0.00401414	0.00123111	0.00882615	0.00697027	0.00232162	0.00870303	0.00758929	0.0150472	0.00805149	0.00547284	0.00495656	0.0105862	0.0121728	0.000645776	0.00197939	0.00101776	0.00416131	8.93788e-05	0.00240176	0.0124595	0.00370462	0.00769677	0.00957243	0.0106789	0.00432073	0.0146689	0.00832159	0.00133076	0.000429186	0.00535352	0.0112034	0.00190421	0.00153877	0.00148833	0.00346488	0.0233146
	192	48	0.0133182	0.079748	0.000617176	0.000510276	0.0125631	0.00284668	0.00929929	0.00973646	0.00479885	0.00430574	0.00259102	0.00382919	0.00141721	0.0086251	0.00734053	0.00186169	0.00711699	0.0066032	0.011837	0.00454937	0.0041064	0.00342517	0.00590653	0.00924823	0.000689494	0.00218272	0.000428129	0.00241791	0	0.00175026	0.00995339	0.00261872	0.00670115	0.0076113	0.00790953	0.00353976	0.0121733	0.00629704	0.00107721	0.00171369	0.00736461	0.0102786	0.00373423	0.00132631	0.00089216	0.00245826	0.0182146
	193	48.25	0.0166829	0.0786831	0.00107459	0.0020488	0.00793749	0.00175802	0.00653225	0.00686284	0.0029525	0.00347996	0.00194162	0.00372562	0.0012507	0.00834514	0.00845032	0.00129736	0.00518592	0.00502942	0.00873526	0.00174816	0.002098	0.00179696	0.00242791	0.00562898	0.000805337	0.00229905	9.58391e-05	0.000598878	0.000118409	0.00105405	0.00710024	0.00161945	0.00513998	0.00563009	0.00522867	0.00277316	0.0093458	0.00425202	0.000899057	0.00269756	0.00902226	0.00855063	0.00519531	0.000425472	0.00103031	0.00161392	0.0135679
	194	48.5	0.0197396	0.0759805	0.00134713	0.00208112	0.00420014	0.00125715	0.00421974	0.00419368	0.00142926	0.00284709	0.00151457	0.00363519	0.00109787	0.00843324	0.0095016	0.000706826	0.00327021	0.00367436	0.00591603	0	0.000510342	0.000450721	0	0.00235858	0.00126999	0.00258455	0.000126361	0	0.000368527	0.000602161	0.00423477	0.000683828	0.00325022	0.00366283	0.00275432	0.00201529	0.00523236	0.00246301	0.000532415	0.00350512	0.0101947	0.0056666	0.00577382	0	0.000321378	0.000135238	0.00817734
	195	48.75	0.0215756	0.0742076	0.00238875	0.00181525	0.00140239	0.000574901	0.00243194	0.00206033	0.000412818	0.00231417	0.00102576	0.00314183	0.00123548	0.00778508	0.0100568	0.00018358	0.00178171	0.00221123	0.00361205	5.46841e-05	0	0	0.000808571	0.000401789	0.0023755	0.00328235	0.000838266	0.00141485	0.000767954	0.000166703	0.00143913	0	0.00187795	0.0018939	0.000981711	0.00178899	0.00145409	0.000872915	0	0.00372657	0.0104918	0.00283483	0.00801481	0.0015412	0	0	0.00323364
	196	49	0.0236573	0.0721247	0.00380032	0.00141224	0	0	0.00108418	0.000644103	0	0.00169408	0.000764413	0.00271485	0.00113996	0.00687511	0.0103176	0	0.000766589	0.000712939	0.00218438	0.00231217	0.000703745	0.000483036	0.00484524	0	0.00393002	0.00417503	0.0022545	0.00451426	0.00163163	6.66283e-05	0	0.000750479	0.000792186	0.000428788	0	0.00184706	0	0	0.000222707	0.00514037	0.00972714	0.00151401	0.0117738	0.00516521	6.42368e-05	0.00154599	0.000115123
	197	49.25	0.0254159	0.067899	0.00517549	0.00191653	0.00272693	0.000129868	0	0	7.18769e-05	0.00109227	0.0005781	0.00219406	0.000809585	0.00578227	0.0101076	0.000122493	0	0	0.000372933	0.00663909	0.00262323	0.00195665	0.0118961	0.00118488	0.00571812	0.00525235	0.00342498	0.00911701	0.00319877	0	0.000261966	0.0022081	0	0	2.1691e-05	0.00170264	0.00130768	7.46381e-05	0.000956215	0.00774813	0.00977745	0.000517679	0.0173888	0.0117067	0.000850903	0.00381833	0
	198	49.5	0.0263302	0.0605017	0.00627422	0.00275697	0.00841038	0.00120002	0.000261683	0.000196756	0.000357332	0.000572793	0.000267143	0.00172198	0.000458081	0.00471755	0.00905421	0.00109881	0.000775765	0.000111846	0	0.0130296	0.00582543	0.00473493	0.0217572	0.00370939	0.00785	0.0066347	0.00514278	0.0150145	0.00454042	0.00017402	0.00234033	0.00494585	0.000458489	0.000490374	0.00149833	0.00106837	0.00532944	0.00122218	0.00226163	0.0108443	0.0104441	0	0.0256563	0.0210505	0.0019468	0.00705744	0.00204919
	199	49.75	0.0268013	0.053833	0.00793739	0.00184733	0.0167055	0.00327353	0.00218132	0.00168727	0.0013325	7.8623e-05	0.000161482	0.00118523	0.000142301	0.00355471	0.00735535	0.00271138	0.00278694	0.00114335	0.000142699	0.0215794	0.00969355	0.00829742	0.0341601	0.00746984	0.0102481	0.00806462	0.00678256	0.0226187	0.00593012	0.00105715	0.00566773	0.00846269	0.00181144	0.00101311	0.00340946	9.72744e-05	0.0122851	0.00456281	0.00464625	0.0138381	0.0115774	0.00132463	0.0361726	0.0318356	0.00282726	0.0103475	0.0070294
	200	50	0.0276191	0.0458065	0.00984862	0.00155778	0.0269736	0.00544081	0.00570774	0.00454952	0.00315436	0	0	0.000826878	0	0.00277774	0.00565499	0.00464259	0.00586437	0.00307283	0.000607121	0.0327104	0.015129	0.0135202	0.0495072	0.0127435	0.0127216	0.00936588	0.00827488	0.0311155	0.00771259	0.00225914	0.0108297	0.0128561	0.00429729	0.00312554	0.00656204	0	0.0208759	0.00903508	0.00759716	0.0175045	0.0128292	0.0038433	0.047717	0.043971	0.00418799	0.0141478	0.0151684
Stimulus interval	201	50.25	0.0280227	0.0383506	0.0118099	0.00239108	0.0398376	0.00842466	0.0112408	0.00914512	0.00572095	0.000149925	0.000125585	0.000460601	7.30974e-05	0.0020112	0.00341435	0.00700559	0.010278	0.00616577	0.00251684	0.0460642	0.0222316	0.0210467	0.0676781	0.0200239	0.0155263	0.0107277	0.00953091	0.0407019	0.00986303	0.00359848	0.0176806	0.0179627	0.00741903	0.00619304	0.0104608	0.00103559	0.0314723	0.0149523	0.0113577	0.0212544	0.0142595	0.00738171	0.0603411	0.0584814	0.0061285	0.0184509	0.0261631
	202	50.5	0.0274485	0.0305222	0.0140855	0.0021328	0.0543762	0.0115916	0.0189013	0.015243	0.00904736	0.000716185	0.000345725	0.000191971	0.000237556	0.0012147	0.00175883	0.00955282	0.016057	0.0098844	0.00513258	0.0617591	0.0309963	0.0307091	0.0890549	0.0293264	0.0184739	0.0122574	0.010545	0.0517044	0.0120415	0.00491948	0.0261657	0.0233536	0.0111955	0.00972421	0.0151676	0.00311285	0.0445264	0.0216151	0.0159503	0.0258907	0.0151959	0.011787	0.0736355	0.0731614	0.00859062	0.0226025	0.0398354
	203	50.75	0.0258341	0.0248808	0.0162331	0.00179517	0.0696836	0.016308	0.0283677	0.0231037	0.0135423	0.00146563	0.000907527	0	0.00101331	0.000519258	0.000675463	0.0123552	0.0239029	0.0151419	0.00903303	0.0786427	0.0420586	0.0423491	0.112282	0.0413324	0.0214373	0.0141473	0.0115636	0.0637149	0.0145124	0.00618613	0.0357332	0.02916	0.0162523	0.0139231	0.0204863	0.00505213	0.0598422	0.0290179	0.0212166	0.031436	0.0166253	0.0180786	0.0883801	0.0892264	0.0111447	0.0270401	0.0547922
	204	51	0.024647	0.0188269	0.0181894	0.00304073	0.0840415	0.0205401	0.0398035	0.0323392	0.0191175	0.00251273	0.00161938	2.73785e-05	0.00195975	0	0	0.0153428	0.0334036	0.021033	0.0136345	0.095661	0.0536717	0.054654	0.136492	0.0538747	0.0239089	0.0165949	0.0121151	0.074178	0.0180637	0.00710902	0.0475722	0.0349928	0.0223846	0.018591	0.0262429	0.00735446	0.0769453	0.0369278	0.0270398	0.0375813	0.0188271	0.0257677	0.103203	0.104574	0.0145626	0.0316558	0.0712962
	205	51.25	0.024998	0.0124523	0.0192192	0.00407202	0.0960295	0.0254484	0.0526142	0.04242	0.0250478	0.0039074	0.0026995	0.00040236	0.00276323	0.000305768	0.000491107	0.0182678	0.0442342	0.0276304	0.0187692	0.110844	0.064212	0.0656694	0.157015	0.0651631	0.025295	0.0179112	0.0124628	0.0816179	0.0211588	0.00821304	0.0637026	0.0403741	0.0287661	0.0233608	0.0317446	0.0094104	0.0935595	0.0446716	0.0330887	0.0435066	0.025155	0.0336625	0.114308	0.116781	0.0178359	0.0354952	0.0874889
	206	51.5	0.0239906	0.0061738	0.0199048	0.00484361	0.112107	0.0299738	0.0668771	0.0530502	0.0315089	0.00561137	0.00390322	0.000848271	0.00396568	0.00121143	0.00187385	0.0209909	0.0553801	0.0343058	0.0237897	0.124448	0.0737806	0.0753661	0.17475	0.0754827	0.0259	0.0185069	0.0124921	0.0867765	0.0239322	0.00924722	0.0771268	0.0442839	0.0351586	0.0273934	0.0367313	0.0117253	0.10754	0.0515652	0.037958	0.0467684	0.031433	0.0403555	0.120899	0.124688	0.0201108	0.0372501	0.10171
	207	51.75	0.0218219	0.000760578	0.0198099	0.00520893	0.123362	0.0332577	0.0825532	0.0642678	0.0386112	0.00754269	0.00515082	0.00151772	0.00565061	0.00250682	0.00420083	0.0238429	0.0667072	0.0402974	0.0291524	0.136027	0.0822047	0.0840234	0.190954	0.0843568	0.0256729	0.0186885	0.0125478	0.0907387	0.0255815	0.0109265	0.0869766	0.0476589	0.0410332	0.0302619	0.0408798	0.014717	0.117941	0.0580429	0.0424077	0.0545641	0.0356826	0.0470044	0.123691	0.127981	0.0241364	0.0373711	0.113032
	208	52	0.0194894	0	0.019839	0.00641377	0.129982	0.0353796	0.0985648	0.075723	0.0461148	0.00968099	0.00657687	0.00221223	0.00747651	0.0041225	0.0077167	0.0255417	0.0767021	0.0453257	0.0328353	0.145519	0.0890677	0.0911359	0.204944	0.0918899	0.0246856	0.018262	0.0123495	0.093288	0.0258231	0.0121169	0.0929088	0.0492457	0.0450313	0.0321764	0.0431519	0.0175322	0.124944	0.063711	0.0459949	0.0624595	0.0385385	0.053094	0.124092	0.127389	0.0277668	0.0363183	0.122277
	209	52.25	0.0168414	0.00200924	0.018508	0.00809225	0.132338	0.0355568	0.112814	0.0863853	0.0534382	0.0116708	0.00789475	0.00318009	0.00936859	0.00577297	0.0119635	0.0265225	0.0855768	0.0497791	0.0362571	0.152354	0.0956696	0.0973672	0.215238	0.0987024	0.0225392	0.0173959	0.0119337	0.092211	0.0257309	0.012284	0.0952979	0.0487493	0.0479341	0.0364507	0.0445616	0.0201876	0.127818	0.06772	0.0481556	0.0687566	0.0404985	0.0575566	0.120723	0.12171	0.0304842	0.0339069	0.128682
	210	52.5	0.013306	0.00651449	0.0181808	0.00921092	0.130753	0.0348554	0.125405	0.0954697	0.0600221	0.0134993	0.00907481	0.00414645	0.0108421	0.0074133	0.0164559	0.0270691	0.0933516	0.0534304	0.0393969	0.152875	0.0990927	0.100777	0.21799	0.103543	0.0199919	0.0159135	0.0118929	0.088202	0.024735	0.0122	0.0944551	0.0470172	0.0512073	0.039341	0.0445427	0.022155	0.12727	0.0702529	0.049013	0.0728085	0.0412697	0.0608512	0.119849	0.112965	0.0327578	0.0287761	0.13154
	211	52.75	0.0103482	0.0121099	0.0182887	0.00849172	0.125295	0.0331474	0.134951	0.102306	0.0653837	0.0152511	0.00986883	0.00506131	0.0120219	0.00889276	0.0212704	0.0267979	0.0995343	0.0555802	0.0411161	0.152171	0.0983594	0.0991525	0.212147	0.104313	0.0185116	0.0143407	0.0119461	0.0816706	0.0234418	0.0122361	0.0913637	0.0444994	0.0523531	0.0417019	0.0436871	0.0233838	0.122556	0.0713856	0.0480524	0.0746078	0.0402677	0.0627647	0.115896	0.104842	0.0343566	0.0241523	0.131493
	212	53	0.0070551	0.017599	0.0182637	0.00887696	0.11595	0.0315127	0.14101	0.106499	0.0692435	0.0167503	0.0103731	0.00591612	0.0127767	0.0103238	0.0260616	0.0250867	0.10307	0.0568128	0.0422294	0.158259	0.0989309	0.0962058	0.213373	0.109282	0.0169144	0.0125175	0.0123129	0.0794445	0.0213914	0.011765	0.0862419	0.0410422	0.051467	0.0430318	0.0402577	0.0238695	0.115838	0.0702094	0.0478625	0.0741854	0.0379209	0.063511	0.108679	0.0951225	0.0353274	0.0206619	0.126008
	213	53.25	0.00514371	0.0228405	0.0174252	0.00902685	0.104319	0.0291737	0.141558	0.10657	0.0707331	0.0181143	0.0106675	0.00678826	0.0132097	0.011786	0.0300669	0.0239523	0.102713	0.0555043	0.0411501	0.160207	0.0990179	0.0909182	0.218116	0.111917	0.0146808	0.0105248	0.0124605	0.0790097	0.0194209	0.011665	0.0794812	0.0369103	0.050005	0.0428787	0.0352846	0.0245149	0.110438	0.0660144	0.048152	0.0727878	0.0350588	0.0613001	0.100413	0.0833156	0.0353792	0.0175073	0.114713
	214	53.5	0.00351329	0.0292754	0.0163666	0.00883245	0.0928092	0.0275119	0.136864	0.10284	0.0699009	0.0190996	0.0107122	0.00756737	0.0135483	0.0129846	0.0337179	0.02286	0.0989092	0.0520307	0.0385721	0.158151	0.0970346	0.0840815	0.21766	0.112737	0.0123743	0.00864426	0.0124372	0.0780643	0.0169554	0.0115798	0.0708604	0.0327284	0.0468157	0.042179	0.0307724	0.0249601	0.102433	0.0600082	0.0470357	0.0685784	0.0314449	0.0566236	0.0912259	0.070756	0.0343336	0.0139881	0.0987399
	215	53.75	0.00200194	0.0367268	0.0152994	0.00908425	0.0815078	0.0260376	0.126976	0.0962995	0.0672841	0.0195713	0.0104983	0.00846824	0.0137049	0.0136853	0.0362843	0.0212982	0.0915104	0.0463601	0.0347389	0.154226	0.0938701	0.0771533	0.214992	0.112461	0.0103888	0.00694027	0.0126968	0.0760259	0.0144623	0.0110337	0.0618931	0.0284982	0.0421312	0.0398449	0.0270135	0.0238952	0.0935023	0.0525223	0.0452014	0.0631745	0.0277283	0.0503574	0.0817543	0.0602793	0.032236	0.0106855	0.0795345
	216	54	0.00172405	0.0458861	0.0145731	0.0111772	0.0710107	0.023959	0.121248	0.095211	0.0650106	0.0193215	0.00982149	0.00927725	0.0145332	0.0140317	0.0377505	0.0193613	0.0814543	0.0432439	0.0307927	0.147289	0.0889495	0.0703837	0.207723	0.109764	0.00858044	0.00549613	0.0133707	0.0723524	0.0117774	0.0101103	0.0533364	0.0242714	0.0369534	0.0381647	0.0236487	0.0213542	0.0844086	0.0534645	0.0438005	0.0574086	0.0236295	0.0433345	0.0751331	0.0527765	0.0307807	0.00761838	0.0669655
	217	54.25	0.00260727	0.0562767	0.0141679	0.0137583	0.0597063	0.0218314	0.115712	0.0912471	0.062491	0.018362	0.0087013	0.00968819	0.015035	0.0138667	0.038145	0.0167934	0.0812277	0.0418557	0.026838	0.138187	0.0828997	0.0630739	0.196558	0.105987	0.00715555	0.00419331	0.01388	0.0669597	0.00924532	0.00919951	0.0464731	0.0206341	0.0316971	0.035859	0.019873	0.017889	0.0749526	0.0565705	0.0413495	0.0514577	0.0198146	0.0338693	0.0685689	0.046348	0.0291299	0.00564268	0.059575
Interstimulus-Interval	218	54.5	0.0032017	0.0639374	0.0131348	0.0179972	0.0502102	0.0206242	0.106933	0.0852308	0.05899	0.0178608	0.00731356	0.00989927	0.0156857	0.0130235	0.0374418	0.0144944	0.0799489	0.04026	0.0237769	0.127077	0.0761116	0.0563749	0.182086	0.101083	0.00565658	0.00310658	0.0141199	0.0607717	0.00752681	0.00879342	0.0411793	0.0180122	0.0269381	0.0330369	0.0173607	0.0140422	0.0659111	0.0585345	0.038425	0.0452566	0.0163915	0.0231947	0.0624083	0.0413555	0.0278366	0.00386417	0.0519707
	219	54.75	0.00450956	0.0699481	0.0118618	0.0224272	0.0422931	0.0206242	0.0983778	0.0780389	0.0542033	0.0182183	0.0058421	0.00952433	0.0162696	0.0118239	0.0356722	0.0122848	0.0772841	0.0379961	0.0202982	0.114738	0.0682564	0.0501988	0.164701	0.0948574	0.00447657	0.00223857	0.0137455	0.0545852	0.00610867	0.00886854	0.0367498	0.0167753	0.0220133	0.0299505	0.0151899	0.0110144	0.0573594	0.0592387	0.0353016	0.0388814	0.0133939	0.0127242	0.0555488	0.0368303	0.0269211	0.00320471	0.0446518
	220	55	0.00619562	0.0764876	0.01067	0.0267117	0.0356088	0.0206875	0.0894581	0.0704269	0.0489624	0.018353	0.00438136	0.009091	0.0172258	0.0096812	0.0323562	0.0100446	0.0732913	0.0351883	0.0157962	0.102052	0.0603953	0.0450808	0.145328	0.0876022	0.00327133	0.00170974	0.0132793	0.0479184	0.00526622	0.00845751	0.0329961	0.0156892	0.0172548	0.0265287	0.0129386	0.0108402	0.0494851	0.0596636	0.0320567	0.032829	0.0106632	0.00827041	0.0483875	0.0320772	0.025229	0.0030737	0.0382891
	221	55.25	0.0063714	0.0819197	0.00984512	0.029364	0.0299864	0.0205598	0.0811192	0.0631442	0.0434563	0.0179752	0.00318702	0.00829854	0.0181535	0.00802944	0.0277656	0.00807503	0.0682885	0.0325272	0.011928	0.0892069	0.0528279	0.042313	0.125711	0.0799643	0.00218409	0.00119446	0.0128316	0.0408183	0.00412893	0.00764106	0.0296556	0.0141747	0.0135017	0.023433	0.0108481	0.0113011	0.0418658	0.0592412	0.0289433	0.0270566	0.00807978	0.00545871	0.0437212	0.0289904	0.0229503	0.00303992	0.0328334
	222	55.5	0.00661163	0.0887407	0.00896116	0.0309121	0.0251329	0.019845	0.0730164	0.0559227	0.0381451	0.0173939	0.00376927	0.00746792	0.019242	0.00818066	0.0217182	0.00636001	0.0626472	0.029512	0.00794576	0.0767454	0.0454982	0.0416538	0.106433	0.0718624	0.00121666	0.00068296	0.0121456	0.0336299	0.00345061	0.00702326	0.027464	0.0130833	0.0102641	0.0201821	0.00890136	0.0112349	0.0348544	0.0575195	0.0256813	0.0215826	0.0060177	0.00341986	0.0391167	0.025632	0.0203523	0.0020939	0.0273524
	223	55.75	0.00646845	0.0924951	0.00821948	0.0319767	0.0220152	0.0187411	0.066067	0.0489005	0.0330257	0.0166383	0.00445412	0.00640158	0.0202191	0.00852788	0.0200562	0.00453901	0.056299	0.0259534	0.0050718	0.064447	0.0390864	0.0427789	0.089102	0.0645965	0.000681479	0.000270658	0.0113606	0.0267614	0.0035648	0.00620311	0.0260563	0.0122042	0.0072744	0.0172572	0.00779615	0.0113826	0.028342	0.0542776	0.0222922	0.0160226	0.0040217	0.00141445	0.0349547	0.0234429	0.0181863	0.000841206	0.0221634
	224	56	0.00682397	0.0929938	0.00674203	0.0328016	0.0186247	0.0183347	0.0599424	0.0423638	0.0279107	0.0155915	0.00522632	0.00541675	0.0207781	0.00918401	0.0212428	0.00287501	0.050095	0.0231442	0.00362008	0.0530528	0.0330228	0.0448572	0.0725969	0.0569991	0.000408759	0	0.0105297	0.0197461	0.00308137	0.0057077	0.025316	0.0113869	0.00457243	0.0144622	0.00680162	0.0109212	0.0225985	0.0504006	0.0191839	0.0113362	0.00203146	0.000318535	0.0309237	0.0213389	0.0163234	0.000629424	0.0172343
	225	56.25	0.00677906	0.0910583	0.00558707	0.0330146	0.0151724	0.0176624	0.0547159	0.0359894	0.0234854	0.0145663	0.00605907	0.00584616	0.0215104	0.0102004	0.0228747	0.00153672	0.0444027	0.0206019	0.00266401	0.042384	0.0272413	0.0473694	0.0570023	0.0491712	0.00022451	3.91907e-05	0.00908378	0.0137041	0.00279348	0.00531282	0.0246312	0.0105281	0.00293961	0.0122463	0.00614241	0.0106844	0.017744	0.0461311	0.0161332	0.00743907	0.000454189	0	0.0270219	0.019173	0.0146763	1.07056e-05	0.0127696
	226	56.5	0.00557709	0.0876374	0.00424373	0.0302227	0.0124398	0.0169774	0.0507883	0.0299944	0.0196201	0.0130204	0.0070413	0.00642033	0.0219045	0.0109022	0.0250076	0.00081189	0.0388158	0.0180527	0.00215043	0.033254	0.0223921	0.050119	0.0441301	0.0423617	0.000215874	0.000114309	0.0075279	0.00890465	0.00235246	0.00473751	0.023425	0.00958667	0.00201435	0.00959214	0.0051549	0.0101236	0.0137595	0.0412697	0.0131373	0.00484335	0	6.77741e-05	0.0226	0.0174813	0.0129269	0	0.00946026
	227	56.75	0.00315691	0.0838831	0.00274792	0.0267514	0.0106717	0.0158613	0.0465603	0.0250449	0.0171201	0.011864	0.0084932	0.00737046	0.0224731	0.0126816	0.0276618	0.00046674	0.0331869	0.0153903	0.00150438	0.0257958	0.0181379	0.0528464	0.0337633	0.0358865	1.37461e-05	0.000214072	0.00589149	0.00559299	0.00200265	0.0043772	0.0217491	0.00878419	0.00172077	0.00727082	0.00432734	0.0102233	0.0108351	0.0366672	0.0107127	0.00268961	0.000601873	0.00065827	0.0198127	0.0161654	0.0111402	0.000717462	0.0068426
	228	57	0.00168605	0.0792306	0.00175863	0.0232797	0.0101573	0.0141973	0.0435085	0.0208822	0.014461	0.0106391	0.00950753	0.00826908	0.0225721	0.0143903	0.0308299	0.000213281	0.0272966	0.0127448	0.000499113	0.0198456	0.0148743	0.0550915	0.0259853	0.030283	8.15701e-05	0.000341272	0.00438198	0.00290384	0.000934732	0.00380392	0.0199438	0.00776842	0.000897392	0.00601888	0.00331069	0.0103473	0.00827569	0.0324434	0.00848343	0.000654012	0.00162874	0.00180345	0.0167537	0.0151441	0.00957964	0.00201694	0.00461528
	229	57.25	0.000942185	0.07227	0.00137812	0.0189731	0.00865709	0.011469	0.0399074	0.0175213	0.0122918	0.0091904	0.00993713	0.00918233	0.0220593	0.0159644	0.0333242	2.98873e-05	0.022777	0.0110646	0.000329168	0.0154067	0.012015	0.0561595	0.0202084	0.0251548	0	0.000398518	0.00327153	0.00098619	0.000309824	0.00327311	0.0182979	0.00649967	0.000670227	0.00485916	0.00216022	0.0097083	0.00636733	0.0283487	0.00678957	5.61367e-05	0.00356999	0.00365258	0.0135869	0.0146252	0.00837452	0.00318612	0.00297612
	230	57.5	0.000896366	0.0601576	0.000979782	0.0154868	0.00724444	0.00884361	0.0364736	0.0146165	0.0108414	0.00798346	0.0102168	0.00933584	0.0213248	0.0177011	0.0351784	1.53558e-05	0.0182316	0.00952859	0.000777406	0.011713	0.00960555	0.05643	0.015831	0.0205969	0.000115172	0.000262996	0.0023238	0	0	0.0027567	0.0166882	0.00534849	0.000877777	0.00432225	0.00179855	0.00990622	0.00450277	0.0238372	0.0052958	0	0.0057241	0.00635145	0.0109832	0.0130101	0.00765373	0.00524617	0.00173741
	231	57.75	0.00157487	0.0519086	0.000529236	0.0121823	0.00525358	0.00678999	0.0335977	0.0121432	0.00967573	0.00686286	0.010013	0.0099459	0.01994	0.0186526	0.0359515	0	0.0141573	0.0080577	0.00114574	0.0088825	0.0075908	0.0555892	0.0126063	0.0166648	0.000356124	0.00012819	0.00125999	2.7475e-05	0.000397892	0.00249372	0.0152399	0.00464205	0.000733429	0.00366062	0.00128559	0.00895309	0.00288517	0.019204	0.00374392	8.75363e-06	0.0078803	0.00971879	0.00742463	0.0100191	0.00660643	0.00701892	0.000653943
	232	58	0.00156631	0.0547505	0.000154191	0.0090547	0.00527908	0.00524495	0.0304909	0.0103239	0.00917124	0.00605514	0.00970214	0.0101374	0.0187383	0.0193342	0.0360165	8.29739e-05	0.0103425	0.00660416	0.00138286	0.00647887	0.00586655	0.0539333	0.00932344	0.0131308	0.000588539	0.000181713	0.000469985	0.000776701	0.0010526	0.00211471	0.0129913	0.00397957	0.000299296	0.00375954	0.00108829	0.00843761	0.00157142	0.0144491	0.00252549	0.000257377	0.00993432	0.0122591	0.00418306	0.00734701	0.00543012	0.00902172	0.000384026
	233	58.25	0.00174255	0.0547027	0	0.00667958	0.00432682	0.00393801	0.0279203	0.0087149	0.00853504	0.00505809	0.00939283	0.00985182	0.0173588	0.019311	0.0356025	0.000273688	0.007025	0.00514739	0.00135335	0.00448733	0.00422723	0.0508628	0.00596182	0.00972076	0.000697006	0.000270952	0	0.00178447	0.000869335	0.00161037	0.0100934	0.00375867	0.00034312	0.00355317	0.000522405	0.00693793	0.000519688	0.0102302	0.00164292	0.000811698	0.0118657	0.0148293	0.000925221	0.00392574	0.0038944	0.0104013	0.000787651
	234	58.5	0.000490524	0.0519179	0.00114911	0.00421836	0.00337104	0.00225759	0.0251463	0.00704151	0.00786209	0.0040906	0.00890581	0.00948201	0.0158629	0.0186883	0.0346394	0.000591119	0.00417989	0.00371446	4.80046e-05	0.00282113	0.00273345	0.0470287	0.00331116	0.00656715	0.00126963	0.000543323	6.07738e-05	0.00409499	0.00096834	0.000788758	0.00729084	0.00367539	0.000550033	0.00366765	0.000189097	0.00463569	0	0.00680037	0.000824068	0.00150046	0.0139946	0.0159774	0	0.00141262	0.00209581	0.01076	0.0008388
	235	58.75	0	0.0495294	0.00218209	0.00180913	0.00292326	0.000882243	0.0220254	0.00557041	0.00717406	0.00315867	0.00854058	0.00881123	0.0140203	0.0180302	0.0328711	0.00157607	0.0020874	0.0025368	0	0.00172037	0.00158949	0.0427834	0.00134547	0.00425709	0.00219653	0.000964186	0.00118459	0.00711947	0.000849267	0.000355936	0.00501849	0.00408706	0.000408128	0.00436864	0	0.00271163	0.000205381	0.00372575	0.000342021	0.00178049	0.0154944	0.0164092	0.000513068	0.000487335	0.000558924	0.0118984	0.000483119
	236	59	0.00143854	0.0460588	0.00327277	0.000850224	0.00289833	9.25236e-05	0.018545	0.00395219	0.0065418	0.00245327	0.00808115	0.00840026	0.0122754	0.0172994	0.0307084	0.00254822	0.000792771	0.00147936	0.000365454	0.000945809	0.000815158	0.0381817	7.1593e-05	0.00241004	0.00335252	0.00178347	0.002657	0.0107934	0.00142284	0.000167976	0.00349319	0.00420943	0	0.00490492	0.000105965	0.00173282	0.000752111	0.0013176	2.41469e-05	0.0016971	0.0161299	0.016571	0.00299275	0	0	0.0129299	0.000105038
	237	59.25	0.00513245	0.0420457	0.00455538	0.000371565	0.00344404	0	0.0154745	0.00252473	0.00569939	0.00168198	0.00736205	0.00772556	0.0104759	0.0160777	0.0282985	0.00389192	0	0.000668261	0.000457143	0.000311621	0.000500826	0.0334545	0	0.00130264	0.00486469	0.00275575	0.00489719	0.015164	0.00188645	0	0.00349546	0.00491113	0.000222929	0.00509747	0.000365096	0.000826425	0.00310598	0.000210341	0	0.00212316	0.0160522	0.017039	0.00628369	0.000812051	8.68804e-05	0.0123294	0
	238	59.5	0.00835566	0.0381861	0.00554915	0	0.0023133	0.00121279	0.0120257	0.00139845	0.00499516	0.00105635	0.00668535	0.00674369	0.00869984	0.0146751	0.0252215	0.00580633	0.000618104	0.00060133	0.00142123	9.61882e-05	0.000123445	0.0284747	0.000535581	0.000402574	0.00632495	0.00376785	0.00744386	0.0205174	0.00306608	8.38137e-05	0.00364812	0.00603769	0.000794585	0.00495486	0.000581385	3.20268e-05	0.00715336	0	0.000891397	0.00408086	0.0160255	0.0172162	0.0126448	0.00332208	0.00103247	0.0108081	0.00292411
	239	59.75	0.0114287	0.0336193	0.00569278	0.00123235	0.00188012	0.0029405	0.00887896	0.000632319	0.00441688	0.000689755	0.00599191	0.0057699	0.00711633	0.0129009	0.0214822	0.00803896	0.00131523	0.000178862	0.00214539	0	0	0.0239122	0.00124468	7.75121e-05	0.00808458	0.00479797	0.0101578	0.0259428	0.00390074	0.000310126	0.00387449	0.00778494	0.00149174	0.00497536	0.00124657	0.000272572	0.0130423	0.0012079	0.00244531	0.00539685	0.0146287	0.0171026	0.0201529	0.00626737	0.0023231	0.00923549	0.00656912
	240	60	0.0134479	0.0314989	0.00582536	0.0021136	0.00351361	0.00418321	0.00601166	0.000120758	0.00352785	0.000244726	0.00504432	0.00506601	0.00538481	0.0108322	0.0178977	0.0103266	0.00333293	0	0.00321722	0.000447756	8.51352e-05	0.0201752	0.0028633	0	0.00981362	0.00594244	0.0132506	0.0312264	0.00427678	0.000322325	0.0041526	0.00926979	0.00173924	0.00506296	0.00202574	0	0.0214429	0.0045577	0.00485049	0.00682633	0.0134081	0.0170101	0.0290994	0.0115003	0.00416192	0.00691737	0.00997731
Stimulus interval	241	60.25	0.0159916	0.0281718	0.00575389	0.00435185	0.00528347	0.00471843	0.00329174	3.27837e-05	0.00265549	0.000196106	0.004123	0.00403257	0.00400068	0.00910532	0.0142212	0.012861	0.00593205	0.000169924	0.00408626	0.00130837	0.000288114	0.0166294	0.00527288	0.000152992	0.011548	0.00719365	0.0168847	0.0360596	0.00406088	0.000255425	0.00430587	0.00952983	0.00326795	0.00508867	0.00416038	0.000830289	0.0313935	0.00896223	0.00822505	0.00905275	0.0118902	0.0166913	0.0400984	0.0190451	0.00712521	0.00501145	0.0136068
	242	60.5	0.020252	0.0225021	0.00595331	0.0063896	0.00593046	0.00435794	0.00167327	0	0.00145789	0	0.00281405	0.00294936	0.00247793	0.00680279	0.0103256	0.0152395	0.00943808	0.000687799	0.00576686	0.00326236	0.000783888	0.0134268	0.00926783	0.000957497	0.0133506	0.00874949	0.0206558	0.0406903	0.00367016	0.000221396	0.00503609	0.0102426	0.00561201	0.00481432	0.00685349	0.00222399	0.0433328	0.0145204	0.0121993	0.0119518	0.0102464	0.0175077	0.0519349	0.0272688	0.0107215	0.00259159	0.0169121
	243	60.75	0.0251297	0.0172342	0.00595408	0.00819916	0.00590653	0.00494238	0.000421853	0.000523207	0.000731297	0.000179686	0.00179941	0.00208794	0.00118359	0.00502087	0.00657787	0.0178239	0.0137774	0.001642	0.00823423	0.00597498	0.00183939	0.0111149	0.0148963	0.00223801	0.0151178	0.0104172	0.0245184	0.0452092	0.00391169	0.000259533	0.00630674	0.0109005	0.00753514	0.00426238	0.00989448	0.00484985	0.0563237	0.0208094	0.0166807	0.0153752	0.00805089	0.0188094	0.0637907	0.0363355	0.015068	0.00116046	0.019291
	244	61	0.0310982	0.0131027	0.00521203	0.00915418	0.0070558	0.00571408	0	0.00117922	0.000355928	0.000598409	0.00103697	0.00121996	0.000369732	0.00346398	0.00373131	0.0200701	0.0188924	0.0029834	0.011026	0.00918911	0.00309622	0.00984164	0.0221305	0.00382102	0.0158604	0.0115653	0.0278235	0.0485248	0.00458593	0.000460631	0.00745038	0.0115028	0.00969727	0.00349168	0.0124952	0.00907495	0.0694985	0.0270447	0.0215478	0.0184633	0.00594175	0.0215153	0.0740511	0.0445252	0.0197969	0	0.0208535
	245	61.25	0.0372696	0.00889962	0.00426742	0.010619	0.00859668	0.00594426	0.000370001	0.00216808	0	0.00122798	0.000324989	0.00073952	0	0.00200452	0.00152838	0.020919	0.0238549	0.00572839	0.0119481	0.0127121	0.00451371	0.00964412	0.0310756	0.00546183	0.0158773	0.0121056	0.030016	0.0508588	0.00519534	0.000685363	0.00776735	0.0115479	0.011674	0.00288225	0.0144058	0.0131346	0.0823027	0.0334554	0.0268093	0.0221525	0.00446484	0.0241575	0.0830559	0.0514943	0.0254745	2.81029e-05	0.0223794
	246	61.5	0.0417795	0.00602041	0.00323881	0.0121932	0.00813	0.00548744	0.00163296	0.00373961	2.84096e-05	0.00185436	0	0.000203036	3.76251e-05	0.000845507	0.000424007	0.0209795	0.0289108	0.00840406	0.0124397	0.016573	0.00574586	0.0097882	0.0412009	0.00720497	0.0154349	0.0121198	0.0318408	0.0520646	0.00516268	0.00213277	0.00777201	0.0110963	0.0135081	0.00228	0.0160652	0.0161314	0.0952005	0.0397483	0.0325895	0.0256204	0.00762856	0.0283874	0.090705	0.0576509	0.0312091	0.000354389	0.0237975
	247	61.75	0.0438431	0.00210477	0.0019888	0.013987	0.00757447	0.00499504	0.00284474	0.00539795	0.000557856	0.00272245	0.000188794	0	0.000609945	0.000284574	0	0.0202575	0.0345138	0.0116253	0.0131088	0.0212372	0.0069825	0.00952681	0.053601	0.00876297	0.0147668	0.011802	0.0326539	0.0534197	0.00557476	0.00367732	0.00763814	0.0106314	0.0146073	0.00169366	0.0175226	0.0182806	0.106878	0.0455225	0.0383873	0.0285164	0.0119286	0.0328004	0.0964731	0.0620779	0.0366371	0.00305325	0.0244216
	248	62	0.0455025	0	0.000796793	0.0162198	0.00783308	0.00471419	0.00471325	0.00716963	0.00140419	0.00358143	0.000612106	0.000295053	0.00159348	0	2.72668e-05	0.019397	0.0396336	0.0144738	0.01293	0.0260405	0.0103013	0.00971567	0.0682474	0.0110414	0.0140015	0.0115047	0.0330067	0.0535288	0.00520661	0.00488578	0.00750468	0.00996456	0.0169359	0.00155671	0.0189579	0.0210545	0.116564	0.0505402	0.0435419	0.0300316	0.0154044	0.0386878	0.099509	0.0647324	0.0416192	0.0063929	0.0239571
	249	62.25	0.0464451	0.000767633	0.000368654	0.0180887	0.00842211	0.00462361	0.00660288	0.00879464	0.00229007	0.00447686	0.00120576	0.000709431	0.002643	0.000367571	0.000997373	0.0177496	0.04375	0.0173778	0.0126478	0.0311483	0.0139343	0.0101104	0.0849463	0.013393	0.0127632	0.011061	0.0317594	0.0529162	0.00500852	0.00592317	0.00720569	0.0089209	0.0192225	0.00143958	0.0191886	0.0226781	0.123457	0.0548644	0.0482146	0.0319774	0.0193393	0.0452778	0.100065	0.0664076	0.0463518	0.0100471	0.0226752
	250	62.5	0.0466429	1.61129e-05	0.00051816	0.0191939	0.00869256	0.00395532	0.00844972	0.0104313	0.0037524	0.00543325	0.00239639	0.00117475	0.00375668	0.00124813	0.00221968	0.0159197	0.046952	0.0204286	0.0116086	0.0361585	0.0177097	0.0110862	0.102282	0.0160802	0.0113167	0.0103219	0.0296712	0.0518259	0.00495567	0.00671715	0.00716796	0.00763108	0.021998	0.000661092	0.0181043	0.0237642	0.126669	0.0578718	0.0522338	0.0336979	0.0219628	0.0512438	0.0962944	0.066389	0.0507411	0.0121583	0.0206604
	251	62.75	0.0431633	0.000972108	0.00167013	0.0192505	0.0075614	0.00315949	0.010313	0.0116379	0.00535312	0.00626286	0.00352333	0.00188404	0.00497666	0.00207559	0.0038158	0.0136603	0.0494319	0.0234216	0.0110954	0.0410563	0.0214509	0.0126566	0.119209	0.018878	0.0100178	0.00943453	0.026056	0.0502844	0.00522804	0.00735602	0.00691061	0.00705021	0.0230595	0.000156502	0.0173593	0.0234099	0.126199	0.060395	0.0555072	0.0340891	0.0236921	0.0559041	0.0896266	0.0636483	0.0539222	0.0126551	0.0178508
	252	63	0.038512	0.00269238	0.00240218	0.0197942	0.00680089	0.00280441	0.0116603	0.0126938	0.00725469	0.0071622	0.0051694	0.00282267	0.00629836	0.00391015	0.00580845	0.0116846	0.0533226	0.0255718	0.0102218	0.0460972	0.0243866	0.0136571	0.133943	0.0211683	0.00881204	0.00832926	0.0216115	0.0473773	0.00507067	0.00798148	0.00662694	0.00581092	0.0230893	0	0.0162386	0.0226535	0.121092	0.0619813	0.0569275	0.0343858	0.0244885	0.0595689	0.0789676	0.0578379	0.0556869	0.0138376	0.0143366
	253	63.25	0.0345345	0.00583021	0.00310098	0.0189857	0.00730435	0.00141698	0.0126386	0.0141428	0.00946571	0.00789262	0.00662092	0.00367418	0.00781288	0.00578793	0.00848259	0.00944043	0.0572985	0.0272159	0.00853414	0.0510603	0.026317	0.0143604	0.1466	0.0248825	0.0073706	0.00743858	0.0166985	0.0446792	0.00443478	0.00857641	0.00677529	0.00446627	0.0233628	3.90706e-05	0.0147692	0.021179	0.123422	0.0610897	0.0569652	0.0356174	0.0245562	0.0620095	0.0773259	0.0504451	0.0567383	0.0149071	0.0105995
	254	63.5	0.0322879	0.00975207	0.00383939	0.0195791	0.00678363	0.000344508	0.0131493	0.0158209	0.011819	0.00844182	0.00798323	0.00503998	0.00915441	0.00819858	0.0114943	0.00712522	0.0610013	0.0284745	0.00722904	0.0552501	0.0267257	0.0140641	0.154879	0.0285852	0.00633595	0.00666359	0.0114794	0.0474419	0.00333552	0.00910494	0.00683469	0.00291615	0.0237249	0.000136431	0.013002	0.0208554	0.127544	0.0574277	0.055543	0.0351794	0.0243484	0.0623197	0.0734005	0.046841	0.0570292	0.0171025	0.00756879
	255	63.75	0.0279	0.0142872	0.00473776	0.0189079	0.00503233	0	0.0136354	0.0167673	0.014336	0.0088086	0.00936279	0.00608102	0.0104496	0.0107619	0.0149132	0.00547306	0.0633853	0.0295372	0.00680297	0.0576119	0.0267286	0.013278	0.158608	0.0314931	0.00569047	0.0060627	0.00722517	0.051702	0.00199484	0.00900265	0.00731017	0.00173825	0.0233018	0.000155079	0.0107967	0.0194359	0.128613	0.0524492	0.0524238	0.0336319	0.0233967	0.0613901	0.0696997	0.0440736	0.0541913	0.0182963	0.00484966
	256	64	0.0234957	0.0188723	0.00535717	0.0173568	0.00398279	0.000654339	0.0136383	0.0170983	0.0161535	0.00908569	0.0102131	0.00677802	0.0111344	0.0129536	0.0177256	0.00492609	0.0644653	0.0305269	0.00672597	0.0588651	0.0265466	0.0128072	0.164395	0.034042	0.00557947	0.00545558	0.00542747	0.0537164	0.000719092	0.00840744	0.00775755	0.00126977	0.0219735	0.000862425	0.00896924	0.0173913	0.126897	0.0500044	0.0474463	0.0317611	0.0221152	0.0571399	0.0655105	0.0418491	0.049076	0.0183087	0.00240605
	257	64.25	0.019703	0.0259973	0.00621475	0.0152945	0.00281289	0.000664158	0.0135046	0.0168273	0.0171909	0.00918582	0.0105752	0.00698088	0.0114121	0.0148668	0.0200588	0.00457501	0.0637324	0.0303494	0.0063339	0.05761	0.025861	0.0130131	0.166666	0.0363845	0.00557518	0.00484427	0.0040802	0.0532238	0	0.00767599	0.00825105	0.000701967	0.0205376	0.00129688	0.00712118	0.0157201	0.121972	0.0495412	0.0412602	0.0296435	0.0201455	0.0496511	0.0615407	0.040187	0.0430235	0.0178561	0.000668064
Interstimulus-Interval	258	64.5	0.0161739	0.0308144	0.0068463	0.0137808	0.00212784	0.000522702	0.0130573	0.0161877	0.0179108	0.00887376	0.0107784	0.00683971	0.0112755	0.0165106	0.0224841	0.00409008	0.0623238	0.0296996	0.00564022	0.0552599	0.0247518	0.0130254	0.162615	0.0369493	0.0054127	0.00423932	0.00276599	0.0502092	0.000332872	0.00700328	0.00848698	0.00028047	0.0178999	0.00128852	0.00497447	0.0131752	0.113581	0.0477433	0.0367081	0.0275775	0.0180485	0.0394966	0.0568597	0.0383976	0.0419742	0.0185529	0
	259	64.75	0.0124939	0.0341099	0.00698012	0.0113235	0.000989843	0.000475774	0.0120585	0.0152193	0.0182212	0.00817664	0.0109189	0.00651184	0.0108624	0.0175955	0.0245218	0.00438369	0.0602835	0.0281735	0.00469312	0.0511669	0.0224305	0.0126039	0.152293	0.035767	0.00495788	0.00358037	0.00161107	0.0462817	0.000326145	0.00610604	0.00838989	0.000129308	0.0161137	0.00154173	0.00332201	0.0117315	0.10441	0.045282	0.0351483	0.0246275	0.0157629	0.0336482	0.0506425	0.0363922	0.0448718	0.0190488	0.000652831
	260	65	0.00884436	0.0402282	0.00691381	0.00933675	0	0.00119522	0.0116443	0.0137091	0.0178079	0.00733914	0.0106058	0.00626111	0.0104758	0.018669	0.0262542	0.00486981	0.0563791	0.026145	0.00385336	0.0459778	0.0198114	0.0111313	0.137734	0.0334233	0.0048806	0.0030554	0.00054904	0.0414714	0.000294098	0.00497754	0.00849412	0.000156709	0.0139913	0.00239453	0.00243905	0.0106347	0.0953762	0.04189	0.0328013	0.0212215	0.0134493	0.0279935	0.0444792	0.0332288	0.0476431	0.0206278	0.00207554
	261	65.25	0.00599771	0.0452827	0.00662343	0.00775136	0.000718266	0.00236295	0.0124333	0.0122278	0.0167335	0.00574885	0.0101237	0.00599324	0.00934023	0.0197195	0.0280497	0.00539358	0.0513016	0.0241992	0.00308925	0.0402527	0.017049	0.00979123	0.121847	0.0306828	0.00488835	0.00259512	2.20495e-05	0.0358595	0.000152087	0.00365261	0.00878164	0	0.0121489	0.00337399	0.00166017	0.00962077	0.0854116	0.0380137	0.0294229	0.0176378	0.010969	0.0222684	0.0385872	0.0291953	0.0507453	0.0221881	0.00420975
	262	65.5	0.00408511	0.0502241	0.00648692	0.00488428	0.00326908	0.00336579	0.0132844	0.0106693	0.0157497	0.00414305	0.00898702	0.0051867	0.00789376	0.0199722	0.0296968	0.00524628	0.0461671	0.0221857	0.00243903	0.034405	0.0145735	0.00918777	0.10567	0.0278002	0.00487711	0.00229284	5.35476e-06	0.0304192	0.00051177	0.00238454	0.00904255	0.000428438	0.0101379	0.00365997	0.0010359	0.00902586	0.0753288	0.0337543	0.0256793	0.0138817	0.0080891	0.0163362	0.0332618	0.0259872	0.0506475	0.0202674	0.00688195
	263	65.75	0.0020241	0.0531002	0.00543757	0.00323235	0.00756667	0.00510008	0.0140312	0.00892153	0.0138326	0.00334463	0.00772775	0.00459639	0.00614112	0.0197119	0.0291717	0.00484697	0.0413733	0.0199979	0.00230643	0.028941	0.0124227	0.0088052	0.0890172	0.024503	0.00502819	0.00180451	0	0.0243358	0.00112832	0.00131464	0.00882761	0.000900966	0.00777786	0.00402519	0.000659232	0.00789519	0.064078	0.0291749	0.0218762	0.0107405	0.00547222	0.0104846	0.0283134	0.0232061	0.0481383	0.0184252	0.00920953
	264	66	0.000492373	0.0528823	0.00417316	0.00251698	0.0124685	0.00695458	0.0137152	0.00712042	0.0122306	0.00284459	0.00570645	0.00385399	0.00433346	0.0187123	0.0273613	0.00509794	0.0362354	0.0178028	0.00172156	0.0236556	0.0103541	0.00859367	0.0731951	0.021224	0.00491343	0.0014075	0.000239415	0.0186553	0.00200324	0.000338977	0.00820231	0.00170666	0.00592651	0.00449908	0.000481493	0.00648111	0.0528277	0.0243824	0.0182827	0.00785635	0.00289955	0.00566172	0.0241073	0.0209432	0.04514	0.0163774	0.0112588
	265	66.25	6.86092e-05	0.050402	0.00237375	0.00329932	0.0180651	0.00889364	0.0134483	0.00532709	0.00995062	0.00232888	0.00380491	0.00373285	0.00246417	0.0177364	0.0244747	0.00529428	0.0312004	0.0153883	0.00082814	0.0190337	0.008155	0.00822871	0.0583337	0.017874	0.00468494	0.00110231	0.000503461	0.013096	0.00289582	0	0.00745043	0.0023003	0.00329451	0.00524591	0.000557782	0.00512067	0.0424466	0.0192775	0.0148151	0.00592317	0.00119961	0.00221533	0.0211903	0.0196866	0.0433054	0.0160586	0.0132016
	266	66.5	0	0.0482769	0.00135611	0.00473716	0.0223572	0.00981155	0.012938	0.0036423	0.0082085	0.00187576	0.00392665	0.00384459	0.000948235	0.0158111	0.0209675	0.00548523	0.0260531	0.012598	2.85013e-05	0.0149038	0.00591722	0.00727947	0.0445235	0.0144695	0.00414057	0.000825045	0.00110756	0.0088944	0.00416977	4.17135e-06	0.0065826	0.00242247	0.000987709	0.00537871	0.000268163	0.0044529	0.0323698	0.0142913	0.0118849	0.00409374	0.000190689	0	0.0183465	0.0186232	0.042622	0.0165434	0.0149042
	267	66.75	0.00156919	0.0426524	0.000382085	0.00707183	0.0268273	0.011562	0.0124969	0.00230453	0.00732398	0.00119925	0.00497704	0.00440264	0.00096578	0.0139389	0.0170855	0.00554933	0.0222095	0.010397	0	0.0116732	0.00396635	0.005987	0.033831	0.0110282	0.00349082	0.00062381	0.00178802	0.00596536	0.00449053	0.000392906	0.00549341	0.00250418	0	0.00598027	0	0.00335147	0.0240475	0.0100109	0.00952386	0.00227994	0	0.00010628	0.0150694	0.01785	0.040816	0.0164789	0.016175
	268	67	0.00300335	0.0455262	0	0.00983186	0.0293886	0.0133758	0.0119055	0.00108912	0.00622214	0.00112965	0.00573832	0.00493453	0.0018197	0.0124888	0.0128353	0.00561191	0.0187434	0.00835541	0.000810452	0.00920354	0.00215278	0.0048217	0.0255018	0.00798135	0.00290835	0.000381176	0.00243028	0.00416194	0.00395147	0.000608637	0.00432782	0.00268554	0.000269637	0.00679823	0.000414341	0.00277958	0.0168262	0.00664531	0.00750411	0.000467449	0.000494914	0.0014179	0.0120622	0.0160258	0.0382247	0.0158322	0.0167901
	269	67.25	0.00481322	0.0472935	0.000540635	0.0134762	0.031178	0.0148962	0.0108557	0.000384745	0.00549477	0.000989888	0.00673511	0.00561606	0.00302092	0.0143062	0.00830914	0.00554503	0.0147874	0.00628307	0.00209487	0.00660592	0.00151048	0.00404727	0.0183314	0.00595813	0.00240849	0.000334524	0.00316983	0.00265997	0.00380048	0.00102022	0.00346696	0.00260794	0.0003285	0.00758455	0.00126103	0.00150226	0.0108907	0.00380742	0.00563199	0.000107021	0.00158825	0.00410675	0.0102309	0.014582	0.0352464	0.0149488	0.0159413
	270	67.5	0.0060304	0.0441916	0.00148063	0.0190877	0.0320281	0.0157096	0.00993904	0.000133726	0.00498548	0.00100829	0.00759322	0.00576454	0.00416075	0.0154554	0.00973004	0.00482634	0.0112003	0.00444585	0.00310955	0.00458206	0.00099893	0.00347644	0.0127001	0.00431107	0.00175249	0.000223633	0.00406682	0.00147226	0.00331084	0.00167153	0.00235255	0.00258542	0.000500018	0.00760605	0.0023025	0.000572925	0.00639002	0.00210658	0.00451363	0	0.00305537	0.00695365	0.00754838	0.0124632	0.0314675	0.0133943	0.0151298
	271	67.75	0.00707042	0.039136	0.00227887	0.024214	0.031316	0.0165544	0.0088015	0	0.00425133	0.00173045	0.00816319	0.00592815	0.00541358	0.0168114	0.0103252	0.00403155	0.008175	0.00270769	0.00398458	0.00272372	0.000652751	0.00278268	0.0079933	0.00272341	0.00113648	0.00013104	0.00470258	0.000770961	0.00317728	0.00218051	0.00153244	0.00242983	0.00111056	0.00749027	0.00331933	0.000276548	0.00288644	0.00073651	0.00347044	0.000314781	0.00486081	0.0107301	0.00482373	0.00976208	0.0272679	0.0122861	0.0139301
	272	68	0.00771786	0.0339701	0.00329587	0.0311005	0.0302781	0.0175758	0.00709057	5.67005e-05	0.00390884	0.00243004	0.00871038	0.00648414	0.00600442	0.0179022	0.0101081	0.00335306	0.00534428	0.00126555	0.00414117	0.00149144	0.000258267	0.00179117	0.00403251	0.0012284	0.000501458	0	0.00513581	0.000117032	0.00289263	0.00265669	0.00087458	0.00203236	0.00231906	0.00836674	0.00431671	0	0.000373113	0	0.00271248	0.000808278	0.00706844	0.014605	0.00218514	0.00646109	0.0234721	0.0113581	0.0122233
	273	68.25	0.00829809	0.032006	0.00484223	0.0345483	0.0277758	0.0179224	0.005664	6.31078e-05	0.00372972	0.00261388	0.00888322	0.0065175	0.00627516	0.0181615	0.0103945	0.00281981	0.00252944	0.000336503	0.00399562	0.000307683	0	0.000727808	0.00112372	0.00028122	0	0.000144505	0.00582448	0	0.00283092	0.00294756	0.000260118	0.00178869	0.00360003	0.00877838	0.00521109	0.000412466	0	0.000417476	0.00190456	0.00104498	0.00931565	0.0184632	0.000386295	0.00391481	0.018761	0.00913138	0.0101252
	274	68.5	0.00798962	0.0313265	0.00643414	0.0374225	0.0247821	0.0164713	0.0047734	1.41079e-06	0.00334943	0.00252491	0.00926488	0.00659433	0.00659269	0.0177658	0.0108903	0.00181792	0.00052165	0	0.00380313	0	0.000148902	0	0	0	1.2634e-05	0.000291304	0.00644516	0.000502274	0.00255852	0.0032612	0	0.00186358	0.00483973	0.00809896	0.00592836	0.000456841	0.00125465	0.00173358	0.00102995	0.00139888	0.0113989	0.0212333	0	0.00140551	0.0137431	0.00702161	0.00732131
	275	68.75	0.00829522	0.030491	0.0086512	0.0371768	0.0207863	0.0138037	0.00360148	0.000121996	0.00341666	0.00261128	0.00930175	0.00601951	0.00681559	0.017017	0.0115912	0.000950318	0	0.000669618	0.00403775	0.000986621	0.00138227	0.000354002	0.00241322	0.000905347	0.000539883	0.000616634	0.00737244	0.00227954	0.00207635	0.00342425	0.000251568	0.00271606	0.0070701	0.00655734	0.00696626	0.00132967	0.00361163	0.00366541	0.00016508	0.000973539	0.0129845	0.0224346	0.000170248	0	0.00851437	0.00355588	0.00447811
	276	69	0.00963222	0.0264992	0.0100243	0.0363153	0.0179277	0.0120016	0.00231399	0.000391018	0.00314214	0.00276914	0.0089903	0.00546739	0.00694083	0.0164983	0.0122487	0.000330821	0.000755735	0.00240477	0.0038224	0.00334903	0.00372933	0.0022194	0.00939087	0.00314804	0.00164824	0.00119596	0.00817794	0.00529931	0.000781819	0.00365714	0.000778136	0.00356137	0.0100172	0.00624737	0.00854001	0.00202883	0.00885355	0.00690075	0	0.00128902	0.0142347	0.0233735	0.00305588	0.00081115	0.00329598	0.000559552	0.00171276
	277	69.25	0.0099907	0.0235009	0.0115203	0.0348081	0.0150031	0.00933388	0.00133568	0.000452416	0.00279312	0.00303007	0.00860798	0.00514278	0.00697497	0.0154923	0.0124624	4.83063e-05	0.00162992	0.00452404	0.00337812	0.00689956	0.00687567	0.00497167	0.0197568	0.00648268	0.00319505	0.00199186	0.00917146	0.00959737	0	0.00360629	0.00212208	0.0049785	0.013313	0.00553736	0.0101666	0.00343848	0.0165885	0.011108	0.00064288	0.00326385	0.0158179	0.0239394	0.0101739	0.00425532	0.000572087	0	0.00171958
	278	69.5	0.0112484	0.0217041	0.0124906	0.0311438	0.0117737	0.00679298	0.000566639	0.000481378	0.00265155	0.00301534	0.00815239	0.00484689	0.00678113	0.0141086	0.0123911	7.49459e-05	0.00361658	0.00722192	0.00253297	0.0113955	0.0106288	0.00840381	0.0323915	0.0108245	0.00505355	0.00292753	0.0102879	0.0147624	4.5742e-05	0.00382812	0.00423157	0.00654222	0.0180409	0.00517014	0.0118536	0.00562049	0.0274671	0.016265	0.00252654	0.00711329	0.0182093	0.025123	0.0200498	0.011094	0	0.00162364	0.00520122
	279	69.75	0.0136448	0.018683	0.0123949	0.0286523	0.00868037	0.00497465	0.000467152	0.000445581	0.00212971	0.00279932	0.00749573	0.004675	0.00641481	0.0125043	0.0119894	0	0.00767222	0.0109594	0.00224322	0.0172417	0.01438	0.0121906	0.0479541	0.0156765	0.00704645	0.00380251	0.0114838	0.0208395	0.000161906	0.00414048	0.0066353	0.00971558	0.0249696	0.00498415	0.0136362	0.00873547	0.040189	0.0229923	0.0060746	0.0116279	0.0209517	0.027252	0.0321097	0.0200662	0.00218511	0.0046914	0.0111042
	280	70	0.0170689	0.0160565	0.0117976	0.0250373	0.00590596	0.00420365	9.99528e-05	0.00036817	0.0019696	0.00262686	0.00635274	0.00430465	0.00577591	0.0108758	0.0108424	0.000803451	0.0126878	0.0153151	0.00257283	0.0237261	0.0186482	0.0163909	0.0654782	0.0211795	0.00923871	0.00484759	0.0120697	0.0274655	0.000831858	0.00436611	0.00939429	0.013066	0.0330642	0.00551957	0.0154127	0.0126029	0.0554829	0.0312765	0.0109724	0.0182903	0.0244681	0.03112	0.0485334	0.0327388	0.00708745	0.009824	0.0185677
Stimulus interval	281	70.25	0.0197373	0.0131386	0.0114729	0.0220689	0.00386141	0.00372272	0	0.000225536	0.0018042	0.00225863	0.00532045	0.00370424	0.00506005	0.00911012	0.00963516	0.00285923	0.0193134	0.0205574	0.0028618	0.0310421	0.0232934	0.0210762	0.0843297	0.0273697	0.0115746	0.00600571	0.0128159	0.0341779	0.00106054	0.00469956	0.0127419	0.0169642	0.0424341	0.00641932	0.0180517	0.01725	0.0733274	0.0416117	0.0179321	0.0262147	0.0284276	0.0363658	0.068304	0.0477384	0.0139704	0.015757	0.0279148
	282	70.5	0.0233789	0.0112401	0.0108089	0.0179639	0.00176707	0.00374446	0.000443511	0.00016151	0.00119575	0.00163877	0.00404185	0.0028716	0.00425068	0.0068942	0.00824234	0.00486386	0.0272879	0.0265579	0.00319015	0.0387554	0.0280978	0.0262485	0.104162	0.0340531	0.0139154	0.00710163	0.013651	0.0408779	0.00103447	0.0051663	0.016661	0.0212959	0.0522227	0.00755144	0.0214773	0.0221734	0.0935176	0.053423	0.0266397	0.0350198	0.0325554	0.0429317	0.0897963	0.0644274	0.0222833	0.0221462	0.0391259
	283	70.75	0.0278423	0.00566344	0.0101035	0.0138322	0.000659997	0.00608988	0.000594366	0.000566328	0.000770327	0.00121679	0.00302363	0.00196696	0.00337563	0.00501288	0.00641141	0.00687105	0.0366303	0.0330885	0.00263254	0.0472532	0.0330781	0.0316246	0.124815	0.0410202	0.0161418	0.00799152	0.015603	0.049232	0.000634404	0.00558062	0.0217571	0.0259866	0.0640831	0.00996152	0.0255597	0.0269972	0.114746	0.0667206	0.0374134	0.0451182	0.0367086	0.0501818	0.11219	0.0817266	0.0330576	0.0303667	0.0513441
	284	71	0.0340464	0.00188259	0.00897943	0.0104327	0	0.0105556	0.000753079	0.00111259	0.000490527	0.00099473	0.00181365	0.000925487	0.002352	0.00360942	0.00440946	0.00888606	0.0469509	0.0395935	0.00421443	0.0553191	0.0377742	0.0368837	0.144148	0.0473678	0.0180073	0.00869396	0.0184642	0.0582557	0.000608631	0.00570718	0.0274366	0.0303595	0.076399	0.0140338	0.0311433	0.0339656	0.136907	0.0808722	0.0495337	0.0559977	0.0411771	0.0604044	0.13438	0.0991009	0.0452888	0.0389075	0.0637961
	285	71.25	0.0394403	0	0.00782669	0.00842842	0.000497407	0.0161543	0.00137961	0.00142561	0	0.000696316	0.000947287	0.000479593	0.00147881	0.00237493	0.00240528	0.0110291	0.057659	0.0459046	0.00588263	0.0616566	0.0412278	0.0409612	0.159398	0.0525274	0.0192684	0.00916351	0.0210429	0.0645486	0.00066405	0.00589317	0.0331575	0.0340083	0.0886187	0.0201443	0.0377577	0.0410406	0.159234	0.0958293	0.0628517	0.0673113	0.045556	0.0721515	0.156184	0.115309	0.0587311	0.0488672	0.0760451
	286	71.5	0.0436938	0.000830138	0.00674258	0.00579759	0.000645826	0.0216324	0.00226703	0.00162657	0.000100644	0.000254078	0.000362482	0.000275877	0.000514854	0.000982801	0.000868451	0.0126738	0.067975	0.0513826	0.00915964	0.0658673	0.0430739	0.0434117	0.168346	0.056139	0.0194816	0.00937793	0.0234767	0.0684567	0.000795813	0.00598177	0.0389487	0.037483	0.0993574	0.0255996	0.0445233	0.0485884	0.179868	0.109702	0.0762652	0.0779705	0.049354	0.0844147	0.175199	0.128575	0.0725669	0.0580497	0.0877009
	287	71.75	0.0480267	0.00235548	0.0044256	0.00261581	0.00119716	0.0269626	0.00294108	0.00215196	0.000487989	0	7.92432e-05	0	2.17408e-05	0.000173052	0.000180216	0.0138156	0.0778756	0.0559642	0.0139906	0.0684152	0.043531	0.0448006	0.172093	0.0578131	0.0191716	0.00942588	0.0250904	0.0700709	0.000824925	0.00619163	0.0443382	0.0403739	0.108513	0.0328628	0.0524212	0.0554832	0.197535	0.121442	0.0888904	0.0869967	0.0519271	0.0961255	0.189129	0.138358	0.0855817	0.0659639	0.096721
	288	72	0.0521019	0.00362227	0.00221107	0.00170496	0.00313716	0.0322851	0.00392367	0.00291469	0.00077476	1.64966e-05	0	0.000170206	0	0	0	0.0145105	0.0868484	0.0596681	0.0193245	0.0693512	0.042999	0.0452724	0.172206	0.058226	0.0184575	0.00963604	0.0262806	0.0702346	0.00127645	0.00635251	0.0489915	0.0422038	0.115574	0.039322	0.0601547	0.0621055	0.209961	0.130441	0.100437	0.0940244	0.053034	0.108224	0.199275	0.144423	0.0975194	0.0724999	0.102896
	289	72.25	0.0542927	0.00509815	0.000716537	0.000232197	0.0055223	0.0365695	0.00504413	0.00332954	0.00121377	0.000190566	0.000255129	0.000399665	0.000290191	0.000361064	0.000405422	0.0148134	0.0943584	0.0616282	0.0231172	0.0677208	0.0406157	0.0445777	0.165572	0.0565327	0.0168145	0.00993369	0.0270753	0.0698573	0.00132211	0.00662716	0.0529947	0.0419489	0.119107	0.0452292	0.0673812	0.0671799	0.218203	0.136099	0.110105	0.0990468	0.0532865	0.11979	0.205199	0.147219	0.107123	0.0773831	0.105867
	290	72.5	0.0540386	0.00729521	0.000938867	0	0.0075073	0.0401208	0.00788829	0.00391359	0.00169674	0.000380056	0.00120437	0.0010181	0.00085109	0.00152662	0.00129166	0.014558	0.0997643	0.0611775	0.0266197	0.0634667	0.0364227	0.041768	0.150002	0.0526251	0.01568	0.00989151	0.0278895	0.0681044	0.00107904	0.00661109	0.0564485	0.0410604	0.120432	0.0509807	0.0736418	0.0712157	0.218409	0.137102	0.117788	0.101239	0.0523583	0.129389	0.202237	0.145054	0.11477	0.0807985	0.10796
	291	72.75	0.0557476	0.0104644	0.00109202	0.000658981	0.00995916	0.0420972	0.0104961	0.00468768	0.00236498	0.000594884	0.00197949	0.0019494	0.00174014	0.00299016	0.00274754	0.0140473	0.102663	0.0601604	0.029069	0.0580371	0.0308813	0.037645	0.131825	0.0496473	0.0149015	0.009621	0.0281756	0.0652311	0.000910365	0.00626568	0.0575578	0.0401914	0.119218	0.0557916	0.0787861	0.0728215	0.212568	0.134264	0.122321	0.100003	0.0503313	0.136653	0.189359	0.136864	0.120193	0.0818564	0.107153
	292	73	0.0572065	0.013639	0.00131946	0.00211672	0.0132562	0.0431089	0.0125056	0.00542729	0.0036025	0.0009193	0.0029487	0.00292601	0.00304186	0.00490358	0.00432545	0.0133491	0.104077	0.0609637	0.030648	0.0561143	0.0256773	0.0325118	0.124826	0.0491725	0.0137573	0.00930653	0.0275707	0.0612979	0.000955331	0.00602371	0.0567698	0.0414766	0.114677	0.0593295	0.0823305	0.0737934	0.200091	0.128029	0.123113	0.0954416	0.0464023	0.140173	0.170501	0.122829	0.123341	0.0803509	0.10265
	293	73.25	0.0556129	0.019095	0.000745701	0.0039755	0.0158421	0.0433444	0.0142066	0.00633204	0.00488215	0.00142387	0.00360835	0.00409746	0.00436405	0.0064452	0.00575884	0.0124086	0.106866	0.0600779	0.0323063	0.0527338	0.0238818	0.0285186	0.115029	0.0475353	0.0124926	0.00896895	0.0264668	0.0568489	0.0017791	0.00552492	0.0538243	0.0417987	0.110615	0.0605562	0.0838253	0.0781183	0.183632	0.117206	0.119053	0.0886686	0.0413262	0.139675	0.16307	0.104586	0.121495	0.074998	0.0967813
	294	73.5	0.0525226	0.0221529	0.000414405	0.00529169	0.0180398	0.0420714	0.015525	0.00720048	0.00620968	0.0017724	0.00430711	0.00528357	0.00569536	0.00792782	0.00785546	0.011222	0.105938	0.0580111	0.0320885	0.0483947	0.0216108	0.0285341	0.104095	0.0450161	0.0113262	0.00859228	0.0248166	0.0529927	0.00216659	0.00472198	0.0490931	0.0411963	0.113333	0.0597359	0.0826968	0.0788812	0.171373	0.102482	0.111111	0.0782675	0.0347954	0.133702	0.156602	0.0879935	0.114428	0.0670079	0.0903486
	295	73.75	0.0489366	0.0234723	0.000152882	0.00596325	0.0195464	0.0404826	0.0163242	0.0084477	0.00756642	0.0020957	0.00507212	0.00620069	0.00689001	0.00966849	0.0100302	0.00972934	0.100125	0.0548657	0.0307803	0.0440007	0.0194157	0.0288718	0.0932167	0.0420291	0.0103275	0.00798817	0.0230711	0.0499515	0.00325069	0.0036338	0.0440902	0.0396828	0.113446	0.056297	0.0814891	0.0777396	0.17702	0.100125	0.0989188	0.0654786	0.0279899	0.122832	0.14647	0.0791507	0.102592	0.0584921	0.0818848
	296	74	0.0458674	0.02396	0	0.00783772	0.0206106	0.0385455	0.0169502	0.0094158	0.00814463	0.00245274	0.00584009	0.00682573	0.00828659	0.0114646	0.0117793	0.00831866	0.0926876	0.0511112	0.0292262	0.0396153	0.0174361	0.0294202	0.0833382	0.038607	0.00999543	0.00746221	0.0211982	0.0467364	0.00457281	0.00292933	0.0409188	0.0372274	0.111411	0.0552324	0.0809602	0.0753132	0.178746	0.0959698	0.0924611	0.0577886	0.022137	0.107055	0.134266	0.0696046	0.0882449	0.0541048	0.0724341
	297	74.25	0.042275	0.0228963	0.000672666	0.010986	0.0209611	0.0352629	0.0171934	0.0102309	0.0084209	0.00245188	0.00638152	0.00723622	0.00914933	0.0129929	0.0126689	0.00727102	0.0843534	0.0472184	0.027143	0.0351202	0.016483	0.0293241	0.0757918	0.0357613	0.0092335	0.00693896	0.0194058	0.0439118	0.00571681	0.0025533	0.0367802	0.0344745	0.108513	0.0523846	0.0774808	0.070918	0.177351	0.0908606	0.0879553	0.0539733	0.0192922	0.0881359	0.122079	0.0601612	0.0709416	0.0488328	0.0634629
Interstimulus-Interval	298	74.5	0.0381847	0.0225195	0.00122243	0.0124368	0.0205353	0.0307951	0.016964	0.0110188	0.00872185	0.00233975	0.00673641	0.00734356	0.00947731	0.0141902	0.0129758	0.00626797	0.0751888	0.0424992	0.0246184	0.0310679	0.0154251	0.0292034	0.0681461	0.0328239	0.00833201	0.00644965	0.0176045	0.0406944	0.00624332	0.00197655	0.0328535	0.0317291	0.103681	0.0489194	0.0722901	0.0642426	0.17268	0.0850465	0.0821812	0.0500099	0.0169531	0.0759695	0.109587	0.0512449	0.067246	0.0421508	0.0559998
	299	74.75	0.03379	0.0236243	0.00143087	0.0141032	0.0190139	0.0266262	0.0156416	0.0115331	0.00922665	0.00229079	0.00690419	0.00736557	0.00983341	0.0148987	0.0129235	0.00551519	0.0650851	0.0376364	0.0221069	0.0268287	0.0142062	0.0287749	0.0600641	0.0293956	0.00764481	0.00595698	0.015885	0.0368162	0.00687941	0.00133128	0.0286034	0.0288658	0.0973599	0.0444676	0.0655514	0.0574662	0.164588	0.0781074	0.0758061	0.0459196	0.0151691	0.0662614	0.0961562	0.0427708	0.0638401	0.0363128	0.0488238
	300	75	0.0290828	0.0233172	0.00177943	0.0146877	0.0180339	0.022979	0.0137857	0.0112728	0.00945519	0.00205997	0.00678693	0.00709831	0.0100291	0.0150138	0.012737	0.00481814	0.0543093	0.0325408	0.0184191	0.0228339	0.0126562	0.0278492	0.0515988	0.0259463	0.00720204	0.00555058	0.0139441	0.0332634	0.00831885	0.00107102	0.0239953	0.0255266	0.0893064	0.0392687	0.0585984	0.0504043	0.152672	0.0708145	0.0686917	0.0416344	0.013419	0.0560191	0.0827346	0.0352699	0.0605203	0.0303234	0.0424454
	301	75.25	0.0243687	0.021756	0.00192345	0.0144551	0.0168624	0.019753	0.0119134	0.0106612	0.00907155	0.00178542	0.00670071	0.00670162	0.0100798	0.0148424	0.0119486	0.00426769	0.0441409	0.0277777	0.0152894	0.0190598	0.0112324	0.0260996	0.0439071	0.022541	0.00664831	0.0052445	0.0119557	0.0298553	0.0099532	0.0009406	0.0193351	0.0225296	0.0800625	0.0340026	0.050714	0.043407	0.139369	0.0631131	0.060305	0.037246	0.0115497	0.0464081	0.0700531	0.0281964	0.0567544	0.0247693	0.0361762
	302	75.5	0.0204349	0.0193979	0.00229157	0.0138667	0.0152218	0.0167917	0.0102656	0.00988292	0.00837518	0.00167777	0.00648326	0.0062572	0.00982758	0.0147878	0.0113033	0.00387409	0.0344718	0.023374	0.0123753	0.0153025	0.0099604	0.0239956	0.0373358	0.0190309	0.00583913	0.00480384	0.0100516	0.0265615	0.0108282	0.000441784	0.0149718	0.0192892	0.0707374	0.0290288	0.0426702	0.0363326	0.125011	0.0554204	0.0515853	0.0317701	0.00949993	0.0368104	0.0578343	0.0214102	0.0530329	0.0195616	0.0312434
	303	75.75	0.0174248	0.0166249	0.00299736	0.0125591	0.013612	0.0132833	0.00892327	0.0091834	0.00742104	0.00119691	0.00634121	0.0057584	0.00946336	0.0143703	0.0106017	0.00357419	0.0257901	0.0195104	0.00911184	0.0121555	0.0084785	0.022137	0.0311917	0.0156267	0.00486397	0.00414912	0.00801286	0.023207	0.0104937	0.000109632	0.0114863	0.016375	0.0624439	0.0246252	0.0350868	0.0287934	0.109448	0.0483078	0.0434531	0.0264774	0.00803514	0.027837	0.0468343	0.0156184	0.0485347	0.0152203	0.0270348
	304	76	0.0143917	0.0139994	0.00344454	0.0125854	0.0120002	0.0102255	0.00742846	0.00850611	0.0064192	0.000895862	0.00569228	0.00483397	0.00894547	0.0132476	0.00881614	0.00330875	0.0184817	0.016621	0.00646689	0.0094212	0.0072444	0.0200515	0.0256207	0.012586	0.00378913	0.00328941	0.00595735	0.0191664	0.0098568	0.000221496	0.00890708	0.0138974	0.0540084	0.0204976	0.0282533	0.0229195	0.094075	0.0417916	0.0362456	0.0214001	0.00646514	0.0200208	0.0375975	0.0108916	0.0430358	0.0111556	0.0227772
	305	76.25	0.0118395	0.0121876	0.00408487	0.0129702	0.0102634	0.0077906	0.00603643	0.00753939	0.00515833	0.000573372	0.00510259	0.00370165	0.00813593	0.0115573	0.0065245	0.00325834	0.0128751	0.0139697	0.004117	0.00719803	0.00623549	0.0178307	0.0210645	0.00997451	0.00290797	0.00249898	0.00402631	0.0156359	0.00913872	0.000257055	0.00698701	0.0116585	0.0456962	0.0165764	0.0228431	0.0178659	0.0791181	0.0350751	0.0298114	0.0171013	0.00425566	0.0135329	0.0306187	0.00700856	0.039075	0.00804723	0.0197381
	306	76.5	0.00893149	0.0103782	0.00479898	0.012325	0.00889662	0.00548879	0.00483354	0.00672955	0.00397115	0.000244584	0.00415059	0.00263352	0.00666093	0.00949616	0.0045184	0.00333173	0.00815907	0.0117077	0.00237267	0.00559643	0.00548843	0.0155044	0.017723	0.00799564	0.00211096	0.00175323	0.00224307	0.0126832	0.00825693	0.000653095	0.00482917	0.00995115	0.0377969	0.0128857	0.0177495	0.013645	0.0654784	0.0293485	0.0241417	0.0140704	0.00246663	0.00869614	0.0237996	0.00417211	0.0353646	0.00587135	0.0173009
	307	76.75	0.00583603	0.00744281	0.00515412	0.0117779	0.0074099	0.00407357	0.0037827	0.00590783	0.00294943	0.000435022	0.00360601	0.00160004	0.00570333	0.00784265	0.00304133	0.00341148	0.00449981	0.00981253	0.00115332	0.00425393	0.00468534	0.0133786	0.0145299	0.00587203	0.00168273	0.00112925	0.0010302	0.0103373	0.00733894	0.000771929	0.00352437	0.00771145	0.0304532	0.00997428	0.0136357	0.00978106	0.0529951	0.0237364	0.0192753	0.0108982	0.00131908	0.00478347	0.0180105	0.00249971	0.0319853	0.00498802	0.0153287
	308	77	0.00419757	0.0071305	0.00587758	0.0125239	0.00576008	0.00322523	0.00287308	0.00504631	0.00217018	0.000851929	0.00325796	0.000884598	0.00503891	0.00972064	0.00126762	0.00344972	0.00190347	0.00811921	0.000399796	0.00320056	0.00390475	0.0112271	0.0122137	0.00415179	0.00139058	0.000623179	0.000404942	0.00812655	0.00659864	0.00105366	0.00202744	0.005537	0.0236941	0.00788466	0.0106369	0.00752863	0.0411342	0.0185729	0.0150241	0.00856135	0.000672719	0.00207866	0.0131713	0.00151712	0.0294155	0.00473042	0.0128263
	309	77.25	0.00292624	0.00829737	0.00714693	0.0139725	0.00455339	0.00200866	0.0021898	0.0042845	0.00101834	0.0013409	0.0028406	0.00113396	0.00439763	0.0121589	0.000460068	0.00327801	0.000205338	0.00637274	0	0.00236605	0.0032969	0.00913714	0.0103443	0.00293503	0.000972352	0.000310283	8.31857e-05	0.00603654	0.00586365	0.00129664	0.00114205	0.00355879	0.0179031	0.0061251	0.0081181	0.00531346	0.0299429	0.0138653	0.0113943	0.00652481	0	0.000841238	0.00921163	0.00112784	0.0271085	0.00385464	0.01019
	310	77.5	0.00232996	0.011294	0.00788118	0.0146556	0.00346396	0.00101805	0.00174415	0.00338598	0.00120078	0.00199455	0.00246849	0.00174162	0.00353511	0.0144488	0.00064645	0.00336454	0	0.00462024	0.000835243	0.00155836	0.00267248	0.00689436	0.00837669	0.00184647	0.000517372	0.000190458	0	0.00400432	0.00480372	0.00110811	0.000930884	0.00220106	0.0129272	0.00419177	0.00592848	0.00345594	0.0209238	0.00926219	0.00831561	0.00484726	0.000476359	0.00138597	0.00590878	0.000257621	0.0247139	0.00338293	0.00800135
	311	77.75	0.00194218	0.0151393	0.00828834	0.0133697	0.00244647	0.000296001	0.00115776	0.00264917	0.00172623	0.00263962	0.00342529	0.00269745	0.00306289	0.0164837	0.00101992	0.0032581	0.000233069	0.00299997	0.00181583	0.000947835	0.00209425	0.00480566	0.00642997	0.000887486	8.37531e-05	3.12967e-05	0.000399426	0.00240983	0.00389509	0.00101776	0.00100966	0.00117896	0.00893221	0.00278155	0.00366711	0.00126537	0.0132161	0.00596033	0.00612482	0.00369868	0.00147519	0.0026062	0.00379129	0	0.0222815	0.00304173	0.00605589
	312	78	0.00192358	0.0213663	0.00896702	0.0131986	0.00121526	0	0.000684523	0.00180293	0.00248053	0.00304738	0.00399489	0.00319972	0.0036008	0.0175347	0.00137305	0.00303452	0.000930179	0.00155065	0.00275292	0.000578411	0.00115366	0.00323204	0.00358028	0.000390209	0	0	0.00115266	0.000858182	0.00311276	0.000877423	0.000962248	0.000523645	0.00532768	0.00144858	0.00210719	0.000154633	0.00688679	0.00331513	0.00423959	0.00279252	0.00250266	0.00375944	0.00207253	4.59143e-07	0.0189577	0.00245946	0.00411579
	313	78.25	0.00109219	0.0267449	0.00982533	0.0152575	0.000623348	0.000492656	8.25639e-05	0.000800586	0.00308464	0.00344695	0.00439451	0.00348016	0.00389208	0.0185407	0.00134047	0.00270186	0.00155616	0.000713451	0.0046541	3.86652e-05	0.000461683	0.00174206	0.00130925	0	8.48937e-05	0.000268446	0.00221658	0	0.00245603	0.000853368	0.00079246	1.79994e-05	0.00282744	0.000473836	0.00108244	0.000104487	0.00252182	0.00100014	0.00265889	0.00177185	0.00224778	0.00402443	0.000858254	0.000221791	0.015942	0.00225706	0.00197464
	314	78.5	0.00024538	0.0344076	0.0107208	0.0157572	0	0.000706513	0	7.25047e-05	0.00323384	0.00375028	0.00459295	0.00361621	0.00392166	0.0183759	0.00130112	0.00223998	0.00278847	0	0.00729736	0	0	0.000606993	0	7.47423e-05	0.00040902	0.00088568	0.00394494	0.00132115	0.00172221	0.000834597	0.000488571	0	0.00105975	0	0.000600553	5.22828e-05	0.00023087	0	0.00121698	0.00103819	0.00243931	0.00315358	0	0.000926795	0.0121348	0.00151488	0.000776406
	315	78.75	0	0.0395927	0.0114651	0.0158925	0.000359671	0.00034557	0.000398067	0	0.00345774	0.00408926	0.00473447	0.00365513	0.00386527	0.0182507	0.00116623	0.00163712	0.00468465	0.000689425	0.0103666	0.000471476	7.30673e-05	0	0.00170585	0.000799154	0.000810583	0.00162858	0.00587344	0.00429937	0.000955328	0.000817898	0	0.000175177	0.000127716	0.000131721	0	0	0	0.000762965	0.0002278	0.000683772	0.00286996	0.00190526	0.00120362	0.00366566	0.00804287	0.000771748	0
	316	79	0.00135599	0.0425621	0.0119301	0.0154091	0.000207039	5.09594e-06	0.00188426	0.000647158	0.00381988	0.00440681	0.00493858	0.00371466	0.00381408	0.017757	0.00105511	0.00100724	0.00749226	0.00308728	0.0136611	0.00203112	0.000708391	1.7637e-05	0.00764514	0.00221956	0.0012559	0.00258626	0.00814899	0.00998942	0.000252201	0.000612479	0.000298532	0.000678209	0	0.000491494	5.87944e-05	0.000565316	0.00318067	0.00298945	0	0	0.00377088	0.000263576	0.00677159	0.0084095	0.00448678	0.000242735	0.000760772
	317	79.25	0.00393604	0.0433323	0.0121829	0.0125201	0.000736864	0.000201988	0.00436394	0.00196358	0.00410032	0.00451193	0.00494419	0.0035226	0.0035981	0.0171212	0.000954001	0.000410145	0.0115294	0.00757479	0.0175925	0.00468356	0.0020176	0.000576509	0.0186096	0.00431013	0.00175825	0.00368748	0.0103965	0.0174629	0	0.000376854	0.00107389	0.00251841	0.000191101	0.00091702	0.00109101	0.00220615	0.00979331	0.00832823	0.00122836	0.00103116	0.00460126	0	0.0159461	0.0149044	0.00172524	0	0.00326199
	318	79.5	0.00849053	0.0429416	0.0129868	0.00968042	0.00135088	0.000968145	0.00807412	0.00395372	0.00396076	0.0046198	0.00469439	0.00339831	0.00330247	0.0164548	0.00120206	3.97122e-05	0.016273	0.0143008	0.0225762	0.00805208	0.0038755	0.00160278	0.0333655	0.00677795	0.00247586	0.00478597	0.0124984	0.0263207	0.000377405	1.12931e-05	0.00305246	0.00575947	0.00191677	0.00152131	0.00336087	0.00409243	0.0209848	0.0167825	0.00481558	0.00336871	0.00576841	0.00135588	0.0301081	0.0241352	0	0.00145995	0.00890418
	319	79.75	0.0153302	0.0432754	0.0133206	0.0060005	0.00189146	0.00350355	0.0127738	0.00640845	0.00425308	0.00451723	0.00433891	0.00310064	0.0027595	0.0151335	0.0019378	0	0.0229908	0.0236904	0.0282164	0.0122284	0.00614126	0.00288994	0.0519061	0.00958245	0.00362682	0.00577347	0.0143749	0.0362853	0.000677231	0	0.00586842	0.0104002	0.00450894	0.00311639	0.00762485	0.00796109	0.0369287	0.0289601	0.010991	0.00740725	0.00827819	0.0039085	0.0518942	0.0369761	0.000623703	0.00549743	0.0180416
	320	80	0.0229331	0.040823	0.0137932	0.00259185	0.00275774	0.00652276	0.0185707	0.00953986	0.00462855	0.00452563	0.00390692	0.00249014	0.00217059	0.0137527	0.00264727	2.62225e-05	0.0306964	0.0347379	0.0346317	0.0173395	0.00878949	0.00455891	0.07406	0.0128668	0.00484646	0.00657441	0.0165225	0.0468729	0.00178245	0.000421051	0.00935734	0.0167005	0.00885787	0.00613697	0.0141857	0.0141372	0.0583619	0.0451261	0.0199043	0.0129553	0.0110272	0.00787069	0.0796354	0.0547896	0.00323046	0.0110673	0.0305069
Stimulus interval	321	80.25	0.0323419	0.0367731	0.0148577	0	0.00336085	0.0103864	0.0255836	0.0131747	0.00491597	0.00408376	0.00336481	0.00172999	0.00170894	0.0119992	0.00363245	0.00028719	0.040378	0.0475412	0.0421672	0.0233582	0.0116898	0.00641617	0.0988829	0.0165987	0.00631294	0.00744265	0.0185249	0.0577274	0.00293807	0.00124951	0.0137545	0.0246235	0.0150891	0.0101852	0.0242323	0.0240991	0.0859015	0.064369	0.0314537	0.020618	0.014393	0.0149186	0.112723	0.0754524	0.00825355	0.019003	0.046818
	322	80.5	0.0421795	0.033023	0.0150115	0.00127579	0.0049035	0.0150192	0.0336643	0.0176858	0.00497713	0.00361982	0.00271852	0.000976231	0.00135847	0.00988981	0.00414407	0.000723949	0.0526573	0.0618101	0.0507555	0.0303636	0.0150632	0.00827802	0.126514	0.0204544	0.00771488	0.00829048	0.0205477	0.0694876	0.00422014	0.0028699	0.0197131	0.0349528	0.0244007	0.0161355	0.0370645	0.0366972	0.119621	0.0866366	0.0460376	0.0312005	0.0197519	0.0260207	0.151228	0.0990125	0.0161038	0.0276351	0.067089
	323	80.75	0.0535125	0.0288789	0.0145867	0.00326086	0.00702361	0.0203344	0.0432704	0.023117	0.00596547	0.00319057	0.00190192	0.0010687	0.000974891	0.00746551	0.00506884	0.00140423	0.0687532	0.0771318	0.0604535	0.0380139	0.0186006	0.0102377	0.155005	0.024841	0.00915039	0.00908595	0.0222927	0.0813712	0.00620653	0.0047458	0.0270678	0.0472451	0.0363876	0.0239156	0.0530429	0.0519544	0.158462	0.111921	0.0634456	0.0448828	0.0271822	0.0417872	0.192017	0.124419	0.0256091	0.036457	0.0919008
	324	81	0.066877	0.0228467	0.0149836	0.00781893	0.0114832	0.0271626	0.053943	0.028744	0.00767396	0.00250671	0.00116244	0.00107107	0.000591512	0.00528131	0.0062787	0.00218926	0.0870553	0.0931817	0.0701179	0.045839	0.0219864	0.0122953	0.182959	0.0289945	0.0107231	0.0100454	0.0239036	0.0910789	0.0084338	0.00653777	0.0354278	0.0606084	0.0516494	0.0331227	0.0709269	0.0699122	0.201655	0.13825	0.0826799	0.0608409	0.0350324	0.0622878	0.235271	0.150419	0.0374916	0.0462829	0.119631
	325	81.25	0.0807715	0.0162454	0.015054	0.0124913	0.0181042	0.0362243	0.0654565	0.0341235	0.00928997	0.00194971	0.000520601	0.000858307	0.000430915	0.00320492	0.00738267	0.00325759	0.107095	0.108605	0.0811474	0.053424	0.0248605	0.0143345	0.20688	0.0326599	0.0120841	0.0127225	0.0251744	0.0979587	0.0108155	0.00867671	0.0447099	0.0752023	0.0695028	0.0434895	0.0912095	0.0895737	0.246803	0.164624	0.103027	0.0781295	0.0434263	0.0857757	0.277343	0.174047	0.0508954	0.0573413	0.149124
	326	81.5	0.0937363	0.0115211	0.0156663	0.0187321	0.0286655	0.0475675	0.076817	0.0388612	0.0102543	0.00168702	3.14924e-05	0.000437622	0.000441409	0.00159986	0.00836774	0.0044289	0.127111	0.121948	0.092432	0.0591094	0.0269767	0.0160043	0.223479	0.0354147	0.0129559	0.0150399	0.0258043	0.10048	0.0135562	0.0108618	0.0541602	0.0902335	0.0897465	0.0553083	0.113114	0.11033	0.290964	0.189803	0.12344	0.0964085	0.0518565	0.111185	0.315581	0.194907	0.0652251	0.0679463	0.178459
	327	81.75	0.106414	0.00795335	0.018633	0.0283748	0.0430737	0.0598944	0.0883447	0.0432557	0.0116054	0.00134349	0	0.000374778	0.000191762	0.000629366	0.00933528	0.00558685	0.146167	0.131805	0.102089	0.0633645	0.028056	0.0172549	0.232293	0.0370977	0.0145939	0.0171411	0.0260794	0.100017	0.0157857	0.0132676	0.0634653	0.104516	0.112824	0.068423	0.135311	0.131341	0.333384	0.211362	0.142419	0.11358	0.060366	0.135525	0.348448	0.211652	0.0799452	0.0772144	0.206958
	328	82	0.115738	0.00570501	0.0209276	0.0397341	0.0600237	0.0729579	0.0996943	0.0473196	0.0139699	0.00121318	0.000409117	7.86188e-05	0	0	0.00989553	0.00639323	0.163696	0.138537	0.109754	0.0664934	0.0284285	0.0182793	0.234128	0.0381513	0.0162334	0.0193104	0.0256553	0.0962465	0.0169748	0.015754	0.07155	0.117104	0.136454	0.0813692	0.156029	0.151179	0.371957	0.228348	0.158486	0.129271	0.0672414	0.158211	0.371847	0.222968	0.0936643	0.0844088	0.232448
	329	82.25	0.122692	0.00236188	0.0231624	0.0511142	0.0792531	0.0854754	0.110334	0.0511088	0.0161076	0.00121176	0.0012252	0	0.000157569	0.000392593	0.0101568	0.00716097	0.178386	0.140553	0.116782	0.0679067	0.0290167	0.0191068	0.227432	0.0378679	0.0166033	0.020653	0.0252104	0.0890956	0.0180598	0.0180198	0.0780801	0.126844	0.16103	0.0934656	0.174229	0.168479	0.405273	0.237986	0.170962	0.143552	0.071963	0.178733	0.381588	0.225511	0.105294	0.0888709	0.253086
	330	82.5	0.126017	0.000426042	0.0248527	0.0634675	0.0999285	0.0981004	0.118893	0.0536866	0.0180244	0.00187231	0.00234607	0.000232712	0.000663829	0.00132827	0.010633	0.00799485	0.189758	0.137841	0.122777	0.0712867	0.0294871	0.0197121	0.209194	0.0390799	0.0169959	0.0214724	0.0239609	0.078063	0.0181538	0.0199632	0.083076	0.13311	0.184682	0.104208	0.1894	0.182327	0.424182	0.238996	0.179287	0.155813	0.0747009	0.195576	0.373487	0.23195	0.115167	0.0921851	0.267361
	331	82.75	0.125156	0	0.0256504	0.0756606	0.121813	0.109739	0.125007	0.055063	0.0209642	0.00266721	0.0036003	0.000727812	0.00137199	0.00275223	0.0108197	0.00889559	0.196146	0.129742	0.126511	0.07241	0.0295655	0.0194997	0.198304	0.0413281	0.0165672	0.0212646	0.0226135	0.0643078	0.0174272	0.0211219	0.0858468	0.134108	0.206335	0.113296	0.198613	0.190034	0.42735	0.229884	0.181774	0.163757	0.0796608	0.207552	0.368678	0.231576	0.122279	0.0934324	0.273341
	332	83	0.120557	0.000237082	0.0261919	0.0840306	0.144022	0.119129	0.128003	0.054764	0.0254446	0.00353393	0.00513238	0.00139054	0.00215796	0.00499576	0.0105973	0.00955992	0.19672	0.116661	0.127084	0.0711363	0.029167	0.0187786	0.183572	0.0426793	0.016213	0.0208991	0.0212188	0.0486097	0.0165379	0.0213204	0.084936	0.129239	0.221681	0.119031	0.200848	0.19152	0.413069	0.211898	0.176864	0.166311	0.0865696	0.211956	0.354125	0.224018	0.126513	0.0921283	0.268109
	333	83.25	0.11765	0.0026157	0.0265785	0.0910086	0.165473	0.125092	0.127504	0.05303	0.0291536	0.00433075	0.00706396	0.00196899	0.00318478	0.0076701	0.00969899	0.00991452	0.188275	0.10995	0.12395	0.0684139	0.028185	0.0175486	0.166755	0.0436019	0.0159202	0.0204239	0.0204258	0.0392542	0.0150326	0.0207586	0.0808599	0.119176	0.230322	0.120143	0.194671	0.185619	0.382687	0.184827	0.164127	0.163705	0.0912557	0.213021	0.332217	0.210497	0.127142	0.0897528	0.25137
	334	83.5	0.117792	0.00629068	0.0252145	0.0960104	0.183612	0.128682	0.123464	0.0545912	0.0316422	0.00551211	0.00885563	0.00269986	0.00421332	0.0106895	0.0087575	0.0101064	0.17489	0.102485	0.11751	0.0643935	0.0267527	0.0163576	0.148479	0.0437469	0.0148515	0.0194845	0.0183128	0.0357761	0.0129157	0.0194971	0.0743502	0.10483	0.23168	0.117072	0.182099	0.172535	0.355596	0.173425	0.151443	0.168928	0.0933547	0.21657	0.304152	0.191927	0.122142	0.0849705	0.229711
	335	83.75	0.113248	0.0119347	0.0237457	0.0997906	0.196288	0.134205	0.117129	0.0558771	0.033476	0.00592795	0.0104424	0.00371774	0.00513469	0.0137195	0.00762829	0.0097539	0.168369	0.0936845	0.110485	0.0589905	0.025167	0.0163621	0.129819	0.0433616	0.0136239	0.0180852	0.0157452	0.0328162	0.0102282	0.0172969	0.0655579	0.0871378	0.226035	0.110904	0.161774	0.152262	0.348698	0.160179	0.145063	0.168934	0.0922688	0.214073	0.271118	0.171475	0.112183	0.0766113	0.222481
	336	84	0.106548	0.0152817	0.0223738	0.0992181	0.201482	0.137376	0.119042	0.0558821	0.0349438	0.00600608	0.0118013	0.00477808	0.00582299	0.0163517	0.00687047	0.00905358	0.158176	0.0844087	0.109833	0.0538752	0.023479	0.0162266	0.113182	0.0425734	0.0120622	0.0163656	0.0142826	0.0304556	0.00739467	0.0157278	0.0542213	0.0759964	0.211757	0.100157	0.141284	0.142767	0.335698	0.145185	0.136024	0.164158	0.0888424	0.205812	0.234948	0.149896	0.107577	0.067132	0.210692
	337	84.25	0.0972278	0.0187062	0.0199846	0.0942477	0.19921	0.135759	0.117756	0.0548439	0.0351741	0.00612284	0.0125302	0.00570066	0.00678442	0.0184305	0.00577046	0.0081315	0.145467	0.0754791	0.107303	0.0487947	0.022074	0.0158111	0.0994943	0.0418466	0.0106139	0.0146712	0.0125057	0.0283326	0.00532866	0.0140771	0.0444533	0.064108	0.199335	0.0857502	0.132245	0.130761	0.314693	0.12961	0.125479	0.156198	0.0847369	0.194723	0.19814	0.128156	0.101215	0.0582194	0.195014
Interstimulus-Interval	338	84.5	0.0888795	0.0224981	0.0177878	0.0829912	0.188843	0.131291	0.113479	0.0524778	0.0343088	0.00597581	0.0127357	0.00650745	0.00779296	0.0206069	0.00604984	0.00735797	0.130914	0.0665595	0.10381	0.0435214	0.0205699	0.0152762	0.0877591	0.0408832	0.009474	0.0129129	0.0103638	0.0259209	0.00396448	0.0128863	0.0388259	0.0522578	0.19373	0.0690788	0.121632	0.117015	0.288424	0.113572	0.114367	0.146639	0.0802192	0.179863	0.164069	0.107294	0.094215	0.0501532	0.17753
	339	84.75	0.0794638	0.027298	0.0150407	0.0711521	0.171285	0.122605	0.106686	0.0493155	0.0326934	0.00580303	0.0124332	0.00731623	0.00864479	0.0222323	0.00697301	0.00630979	0.115111	0.0583208	0.0983225	0.038555	0.0190983	0.0146532	0.0774323	0.0397245	0.00839891	0.0110503	0.00818186	0.0239156	0.00277727	0.011597	0.0332728	0.0413965	0.182397	0.0626757	0.11027	0.102722	0.259789	0.0991656	0.103463	0.134551	0.0753949	0.163022	0.132046	0.086825	0.086142	0.0423974	0.15997
	340	85	0.0703975	0.032556	0.0124183	0.0632386	0.145595	0.110965	0.0977608	0.045255	0.0307579	0.00543497	0.0116518	0.00752967	0.00927991	0.023496	0.00759398	0.00478927	0.0984737	0.0498798	0.0910463	0.033551	0.0178646	0.0139178	0.0687393	0.0382204	0.00714368	0.00898174	0.00626712	0.0221862	0.0019275	0.0105241	0.0275522	0.0313288	0.166719	0.056693	0.0980029	0.0880426	0.228261	0.0862399	0.092865	0.120252	0.0695634	0.146051	0.103756	0.0693113	0.0777494	0.0341915	0.142141
	341	85.25	0.0615955	0.0367078	0.0106576	0.0553653	0.129809	0.0984456	0.0873447	0.0402231	0.0288283	0.00488181	0.0107772	0.00767296	0.00964828	0.0244322	0.00847379	0.00305413	0.081529	0.0419956	0.0813742	0.0291214	0.0162215	0.013181	0.0604728	0.0359473	0.00582217	0.00695605	0.0044709	0.0210551	0.00183207	0.0092444	0.0224645	0.0228775	0.147736	0.0503564	0.0858512	0.0736952	0.195728	0.0741321	0.0822758	0.105326	0.0627696	0.12954	0.081049	0.0549228	0.0691493	0.0278064	0.122393
	342	85.5	0.0536102	0.0391297	0.00896959	0.0492682	0.112282	0.084997	0.0759809	0.0349545	0.0259894	0.00424565	0.00920606	0.00766908	0.00974749	0.0249458	0.0098872	0.00216024	0.0656781	0.0351092	0.0709131	0.0251651	0.0144701	0.0119079	0.0530801	0.0337018	0.00430965	0.00485187	0.00263161	0.0198289	0.00109553	0.00823166	0.0181465	0.0160927	0.129363	0.0448413	0.0747727	0.0611166	0.165185	0.0630689	0.0723109	0.0905592	0.0560982	0.113403	0.0641077	0.0432615	0.0600963	0.022684	0.103478
	343	85.75	0.0454412	0.0395614	0.0071649	0.0431055	0.0949349	0.0716417	0.0648506	0.0296471	0.0226967	0.00356165	0.00701389	0.00781926	0.00937472	0.0247365	0.0120839	0.00186645	0.0522038	0.0292575	0.0610584	0.0213414	0.0126642	0.0107994	0.0462823	0.0307541	0.00281877	0.00264179	0.000405769	0.0185271	0.00068775	0.00738545	0.0144877	0.0107866	0.111804	0.0402223	0.0654477	0.0496929	0.137658	0.0530483	0.062487	0.0764119	0.0488552	0.0986106	0.0501372	0.0340533	0.0508342	0.0185924	0.0865159
	344	86	0.0363822	0.04001	0.00542733	0.0358341	0.0774851	0.0581196	0.0541223	0.0246401	0.0195073	0.00265247	0.00469585	0.00807946	0.00885532	0.0233158	0.014338	0.00158375	0.0411992	0.0238898	0.0515931	0.017904	0.0110147	0.00979325	0.0400807	0.0278627	0.00215941	0.00112595	0	0.0160971	1.68801e-05	0.00654303	0.0113419	0.00658144	0.0941316	0.0359975	0.0558682	0.0395975	0.113538	0.0442308	0.053532	0.063272	0.0422541	0.0871069	0.0376765	0.0256341	0.0426195	0.0145159	0.0725301
	345	86.25	0.0296298	0.038627	0.00419123	0.0286525	0.064183	0.0449689	0.0441947	0.0199594	0.0164064	0.00208104	0.00346432	0.00760489	0.0079629	0.0211662	0.016495	0.00144825	0.0323629	0.0189908	0.0433784	0.0150519	0.00969054	0.00892181	0.0353994	0.0249735	0.0013972	0.000157025	9.37553e-05	0.0136273	0	0.00609383	0.0085106	0.00379959	0.0771925	0.0316795	0.0473819	0.0308939	0.0919949	0.0366202	0.0455163	0.0512576	0.0359807	0.0775904	0.0283676	0.0191022	0.0351597	0.0105194	0.0606771
	346	86.5	0.0240946	0.0378204	0.00266636	0.0245185	0.0526676	0.0334537	0.0355897	0.0159581	0.0138613	0.00166239	0.00259275	0.00747454	0.00735589	0.0186018	0.0188278	0.00146976	0.0253943	0.0148865	0.0355635	0.0127024	0.00840973	0.00811295	0.0318223	0.0221736	0.0012591	2.01896e-05	0.00177882	0.0099823	0.000323951	0.00558839	0.00616391	0.00190954	0.0614298	0.027595	0.0399346	0.0234663	0.0732973	0.0300332	0.0384261	0.0401636	0.0293575	0.0703196	0.0224379	0.0140022	0.0286988	0.00786988	0.0503702
	347	86.75	0.0213243	0.0359018	0.00149073	0.0215722	0.0432458	0.0230511	0.0283691	0.0124775	0.0117489	0.00128988	0.00206507	0.00732622	0.0064572	0.0158353	0.0209784	0.00136855	0.0200143	0.0117017	0.0286628	0.0109028	0.00715431	0.00724412	0.0286449	0.019682	0.0010596	0	0.00383461	0.0068204	0.000795474	0.00525762	0.00478539	0.000891242	0.0483146	0.0237428	0.0333643	0.0177542	0.0580931	0.0244784	0.03247	0.0307669	0.023112	0.0629505	0.0182352	0.00985818	0.0234288	0.00604567	0.0418997
	348	87	0.0184171	0.0317704	0.0004501	0.0194737	0.0364529	0.0146607	0.0221733	0.00975388	0.0100162	0.000929603	0.00185303	0.00753186	0.00527269	0.0167084	0.0237566	0.00126473	0.0160198	0.00942311	0.0222974	0.00939391	0.00614197	0.00655279	0.0252812	0.0170672	0.000690142	3.54797e-05	0.00632661	0.00478068	0.00076518	0.0045435	0.00366329	0.000326511	0.0368694	0.0206532	0.0281178	0.0132151	0.0457971	0.0200301	0.0270751	0.0228359	0.0176821	0.0573741	0.0146742	0.00665191	0.0184307	0.00370432	0.0347118
	349	87.25	0.0154881	0.0249463	0.000400885	0.0170271	0.0316802	0.00865395	0.0170198	0.00757352	0.00875981	0.000389597	0.0020332	0.0081207	0.0043375	0.0177455	0.0261965	0.000941793	0.0130577	0.00760326	0.0165632	0.00787637	0.00528909	0.00587506	0.0218675	0.0146375	0.000277561	0.000492722	0.00873659	0.00261981	0.000914406	0.00384682	0.00256794	0	0.0276082	0.0177216	0.0230345	0.00886287	0.0357243	0.0164119	0.0226291	0.0163553	0.0126762	0.0536913	0.0112951	0.00501325	0.0143936	0.0023302	0.0282066
	350	87.5	0.0135421	0.0213402	0.000292308	0.0158574	0.0280712	0.00572294	0.0128045	0.00576578	0.00731461	0.000231856	0.00241473	0.00861811	0.00445431	0.0181196	0.0280784	0.000765805	0.0103811	0.00590501	0.0123932	0.00672023	0.00430559	0.00515049	0.0182467	0.0122791	0	0.00148867	0.011215	0.000557138	0.00142347	0.00312313	0.00204818	6.85216e-05	0.020543	0.0154933	0.0190121	0.0058153	0.0268641	0.0133148	0.0189146	0.0113012	0.00879502	0.0507983	0.00846112	0.00364682	0.0113468	0.0023849	0.0222834
	351	87.75	0.0118498	0.0226335	0	0.0152753	0.0242714	0.00345711	0.00936254	0.00433667	0.00596396	0.00016048	0.00278969	0.00907883	0.00458132	0.0183608	0.029396	0.000668287	0.00786059	0.00428182	0.00973812	0.00549318	0.00350982	0.00445403	0.0144506	0.0101828	2.86237e-05	0.00285159	0.0142297	0	0.00173225	0.00263315	0.00118603	0.000357027	0.0149329	0.0132641	0.0153425	0.00319891	0.0185738	0.0102697	0.015711	0.00770955	0.00623683	0.0492613	0.00562135	0.00211341	0.00935664	0.00245311	0.0172237
	352	88	0.0104957	0.0238507	2.33947e-05	0.0147937	0.0219545	0.00236209	0.00637113	0.00303996	0.00544226	7.33046e-05	0.00307678	0.00922592	0.00502443	0.0184261	0.0300934	0.000515608	0.00568857	0.00271912	0.00738634	0.00417253	0.00267872	0.0039228	0.0101185	0.00809512	0.000230037	0.00465461	0.0178778	0.00109998	0.00263146	0.00246573	0.000487524	0.000457881	0.0102225	0.0108988	0.0118961	0.00173965	0.0122774	0.00743953	0.0127041	0.00480682	0.00385058	0.0484334	0.00293877	0.00101376	0.0076911	0.00177475	0.0126911
	353	88.25	0.00890381	0.0260833	0.000348176	0.0136834	0.0200034	0.00106777	0.00397391	0.00196847	0.00536557	7.00823e-05	0.00344424	0.00954005	0.00557509	0.0181699	0.0299056	0.000431451	0.00366347	0.00141603	0.00509714	0.00307693	0.00191715	0.00334451	0.00635217	0.00615161	0.000642247	0.00684982	0.0224411	0.00383688	0.00319958	0.00204075	3.26562e-05	0.000539609	0.0061795	0.00875806	0.00865486	0.000950377	0.00699039	0.00522476	0.00989773	0.00230089	0.00199764	0.049017	0.000534721	0	0.00598457	0.00081885	0.00841563
	354	88.5	0.00991885	0.0268195	0.00106246	0.0125677	0.0190292	0.000795962	0.00200488	0.000879358	0.00530095	0.000128511	0.00362438	0.0093424	0.00589809	0.0178348	0.0288957	0.000306509	0.00180064	0.000314104	0.00323116	0.00203819	0.00120531	0.00273669	0.00309494	0.00426925	0.00107404	0.00917826	0.0260506	0.00869647	0.00365725	0.00148462	0	0.000563621	0.00345914	0.00645213	0.00602511	0.000524315	0.00209479	0.00295702	0.00685231	0.000559149	0.000668216	0.0492025	0	2.61096e-05	0.00449496	0	0.00441104
	355	88.75	0.00971626	0.0271377	0.00153775	0.0121421	0.0170807	0.000416613	0.0006665	0.000189751	0.00504527	3.6855e-05	0.00402361	0.00917173	0.00603575	0.0171715	0.0273725	0.00019528	0.000555948	0	0.00119979	0.00131939	0.000519251	0.00218035	0.000698856	0.0027194	0.00183665	0.0114024	0.0302113	0.0171084	0.00375261	0.000847502	0.000325777	0.000269496	0.00176447	0.00468664	0.00371527	6.50013e-05	0	0.00122177	0.00409713	0	0	0.0491579	0.000851679	0.00179983	0.00273034	0.000515327	0.00105091
	356	89	0.00950887	0.0273395	0.00279047	0.0103385	0.0152864	0	0	0	0.00458154	0	0.00420982	0.00865765	0.00581202	0.0160616	0.0258056	8.93592e-05	8.8966e-05	0.000756736	0.000156035	0.000727544	0.00011212	0.00171052	0	0.00166941	0.00243229	0.0134871	0.0338332	0.0284221	0.00352145	0.000580621	0.000699291	0.00019889	0.00124236	0.00318818	0.0020194	0	0.00225274	0.000421207	0.00203845	0.00118882	0.00047654	0.0485462	0.00749429	0.00805327	0.0010768	0.000785178	0
	357	89.25	0.00817397	0.0254354	0.00401786	0.00794886	0.0151994	0.000629998	0.000126329	0.000296175	0.00418524	0.000124294	0.00404493	0.00837634	0.00549502	0.0146405	0.0241185	9.23593e-05	0	0.00229284	0	0.000274578	9.44829e-05	0.00140083	0.00158443	0.000727315	0.00336821	0.0158308	0.0376547	0.0412134	0.00293015	0.000130809	0.000915344	4.70527e-06	0.000320649	0.00215293	0.000955082	0.00107847	0.00945842	0	0.000419702	0.00396681	0.00242252	0.0490994	0.0233082	0.0192563	5.64087e-05	0.00156733	0.00373028
	358	89.5	0.00900835	0.0226374	0.0051034	0.00595614	0.0142576	0.00107011	0.00108424	0.000853497	0.00415524	0.000279965	0.00392425	0.00796569	0.00536551	0.0135555	0.0219128	0	0.000199802	0.00414132	0.000637391	0	0.000949348	0.00104634	0.00544956	0.00032906	0.00462067	0.018374	0.0414109	0.0548166	0.00252526	0	0.00172547	0.000133784	0	0.00123216	0	0.00307102	0.0236542	0.000436136	0	0.00654492	0.00444811	0.0496052	0.0481687	0.0353388	0	0.00454388	0.0137595
	359	89.75	0.0104035	0.0207282	0.00553249	0.00496871	0.0132054	0.00143613	0.0026256	0.00264737	0.00392982	0.000503489	0.00373998	0.00747061	0.00518966	0.0125208	0.019474	7.27518e-05	0.00103843	0.00655021	0.00191124	0.000281256	0.00181737	0.000752464	0.0111691	0.000119314	0.0061471	0.0208606	0.0452471	0.0693837	0.00228902	0.000109556	0.00297237	0.000567902	0.000129662	0.000516865	3.71108e-05	0.00660015	0.0432229	0.00100405	0.00024921	0.0100628	0.00682517	0.0488881	0.080594	0.0539806	0.000708144	0.0082264	0.0299168
	360	90	0.0105898	0.0201054	0.00629049	0.00425443	0.0109581	0.00111258	0.00469699	0.00485981	0.00372891	0.000487093	0.00364763	0.00715155	0.00541641	0.0114938	0.0167979	0.000138587	0.00610944	0.0094998	0.00393657	0.00074069	0.0029178	0.000535121	0.0178464	1.00201e-05	0.00796414	0.022951	0.0470149	0.0845387	0.00184078	0.000358618	0.00454765	0.00202799	0.000762493	0	0.000952543	0.00961676	0.0683636	0.00280732	0.00331977	0.0138513	0.00917311	0.0473359	0.117853	0.0752689	0.00238494	0.0112936	0.0519243
Stimulus interval	361	90.25	0.010684	0.0170838	0.00742089	0.00259169	0.00883527	0.00119569	0.00844539	0.00671838	0.00346405	0.000592108	0.00348013	0.00643532	0.00589124	0.0102005	0.0138709	0.000349367	0.0114191	0.0131424	0.00841134	0.00254109	0.00403674	0.000302442	0.0253207	0.000117841	0.00952394	0.0246057	0.047204	0.0970058	0.00122566	0.000610191	0.00686202	0.00408939	0.00174183	0.000601928	0.00302266	0.0136697	0.0989188	0.00804666	0.00858641	0.0214837	0.0117247	0.044863	0.158875	0.0984637	0.00541354	0.0148096	0.0779728
	362	90.5	0.00979802	0.0131057	0.00822158	0.00191825	0.00597298	0.000857936	0.0120114	0.00850428	0.00310221	0.000843323	0.00333094	0.00574292	0.00629499	0.00868027	0.011155	0.000737934	0.0171138	0.0169209	0.0131366	0.00528838	0.00513491	0.000194878	0.0336596	0.00113528	0.0110326	0.0257233	0.0458041	0.107021	0.000369482	0.000788601	0.00922507	0.00678164	0.0030703	0.00129143	0.00590993	0.0171147	0.132293	0.0138818	0.0141995	0.0307248	0.0188375	0.0437486	0.202	0.122533	0.00859323	0.0196444	0.107795
	363	90.75	0.0101516	0.00827061	0.0086959	0.00168941	0.00350008	0.00111583	0.0152545	0.00980986	0.00264979	0.000958323	0.00304965	0.00490974	0.00677528	0.00675338	0.00820039	0.00119144	0.0234792	0.0233771	0.0173778	0.0078155	0.00617639	7.01993e-05	0.0421504	0.00245547	0.0121031	0.0259608	0.0430406	0.114856	1.84937e-05	0.00138338	0.0116903	0.00975254	0.00469449	0.00283061	0.00998693	0.0209108	0.168832	0.0191076	0.0200527	0.0399083	0.0261528	0.042745	0.247027	0.147653	0.0120892	0.0258832	0.141007
	364	91	0.0100826	0.00457254	0.00930144	0.00139751	0.000867317	0.000564887	0.0183287	0.0112077	0.00241117	0.00113602	0.00264345	0.00371719	0.00740714	0.00467073	0.0057549	0.00145707	0.0289789	0.0298159	0.0211211	0.00991494	0.00718681	0	0.0507116	0.00427748	0.0129066	0.0250903	0.0397048	0.120042	0	0.00214961	0.0139827	0.0138706	0.00783654	0.00542946	0.0145451	0.024975	0.208618	0.0246553	0.0262538	0.0491312	0.0329793	0.0425448	0.292648	0.173398	0.0157414	0.033024	0.176946
	365	91.25	0.0102254	0.00225174	0.0101221	0	0	0.00118211	0.0211552	0.012295	0.00243017	0.00144583	0.00221496	0.00276669	0.00874342	0.003118	0.00405602	0.00165333	0.0331304	0.0353344	0.0247678	0.0114627	0.00827037	0.000100243	0.0590926	0.00654766	0.0135182	0.0236958	0.0344801	0.119383	0.000241376	0.00314721	0.0163122	0.0202863	0.0125784	0.00847698	0.0198727	0.0284595	0.247669	0.0295235	0.0322049	0.0564149	0.0390387	0.0425701	0.335843	0.19644	0.0195408	0.038926	0.214547
	366	91.5	0.0103906	0.000455043	0.0098257	0.000507837	0.00175838	0.00297389	0.0227998	0.0125385	0.00231638	0.0017027	0.00178153	0.00201609	0.0102271	0.00187181	0.00251749	0.00157274	0.0358031	0.0385612	0.0266235	0.0126701	0.00912185	0.000253175	0.0645043	0.00849614	0.013817	0.0214577	0.0283006	0.112969	0.00118144	0.00453519	0.0186608	0.0256215	0.0165217	0.0122019	0.0254634	0.0316831	0.281251	0.0333624	0.0372358	0.0619316	0.0448755	0.0431251	0.368825	0.211901	0.0225488	0.0454138	0.251212
	367	91.75	0.0101667	0	0.00963648	0.000381844	0.00445367	0.00469145	0.0232558	0.0121893	0.00189388	0.00165212	0.00143739	0.00131731	0.0117634	0.000844344	0.0011296	0.0014965	0.0376649	0.0396169	0.027268	0.0134053	0.00961262	0.00036021	0.0662829	0.0101676	0.013519	0.0184712	0.0239675	0.10164	0.00248115	0.00635216	0.0209109	0.0307552	0.0218489	0.0159061	0.0309554	0.0331549	0.306606	0.0364804	0.0408468	0.0642711	0.0484249	0.0435692	0.384727	0.218377	0.0244144	0.052781	0.281074
	368	92	0.00916172	0.00172165	0.0100372	0.000652532	0.00846372	0.00667629	0.0227561	0.0114108	0.00118254	0.00161376	0.00101192	0.000597632	0.0130615	0.000189136	0.000361999	0.0015051	0.0382268	0.0396881	0.0269829	0.0139744	0.00969118	0.00057867	0.0650627	0.0112932	0.012901	0.0150571	0.0209912	0.0861236	0.00399355	0.00768938	0.0221881	0.0348589	0.0263921	0.019784	0.0368356	0.033187	0.320024	0.0378053	0.0429527	0.0653347	0.0499533	0.043762	0.383551	0.215291	0.0249639	0.0562142	0.300838
	369	92.25	0.0066817	0.00279709	0.0101697	0.00136338	0.0137543	0.0087701	0.0218062	0.0101994	0.000552489	0.00190033	0.000693671	0.000203469	0.0141216	0	0	0.00136226	0.0374625	0.0386638	0.0258612	0.0136518	0.00986824	0.000759494	0.0616206	0.012579	0.0117436	0.0115228	0.0175304	0.0707965	0.00664297	0.0093536	0.0222466	0.0377572	0.0300972	0.0239032	0.0419878	0.0318592	0.323628	0.038214	0.0437322	0.064526	0.0508258	0.0445497	0.366806	0.20277	0.0251778	0.0577178	0.310973
	370	92.5	0.00520451	0.00256927	0.00966704	0.00220222	0.0204886	0.0108405	0.0203554	0.00865884	0.000191284	0.0027502	0.000269209	0	0.0150141	0.000179014	0.00020674	0.00141173	0.0354684	0.0371712	0.0239902	0.0129357	0.00999387	0.000943731	0.0560356	0.0138517	0.0104408	0.0082312	0.0143617	0.0602074	0.00845852	0.0103699	0.0213588	0.0381458	0.0325264	0.0274794	0.0457386	0.0304847	0.315284	0.0373626	0.0435759	0.0624026	0.0509303	0.0458791	0.332173	0.181764	0.0257036	0.0582595	0.311795
	371	92.75	0.00378768	0.00234557	0.00860953	0.00359785	0.0280423	0.01198	0.0184374	0.00696894	0	0.00315383	2.50118e-05	0.000348629	0.0155451	0.000768061	0.00113888	0.00126492	0.0330979	0.0345048	0.0200537	0.0118557	0.010119	0.0012859	0.0495752	0.0150304	0.00939454	0.00513522	0.0116079	0.0506462	0.0102288	0.0105385	0.0201672	0.0363877	0.032994	0.030183	0.0484309	0.0270323	0.298947	0.0360485	0.04268	0.0595694	0.0496435	0.0476429	0.303932	0.164646	0.0252438	0.0569506	0.300012
	372	93	0.0032098	0.00219783	0.00734349	0.00434986	0.0364478	0.0140799	0.016279	0.005065	1.11854e-05	0.0034425	0	0.00106085	0.0155492	0.00181397	0.00219706	0.000928929	0.0302042	0.0318957	0.015798	0.0104335	0.0100304	0.00167209	0.042722	0.0160603	0.009356	0.00448916	0.00929218	0.0417876	0.0126149	0.0105847	0.0183146	0.0340839	0.033026	0.0327325	0.0503739	0.0234201	0.292457	0.0341388	0.040852	0.0547764	0.0474023	0.0478626	0.270746	0.145475	0.0243941	0.0534211	0.273167
	373	93.25	0.00147472	0.00232864	0.00658868	0.00535174	0.0450103	0.0162698	0.0139971	0.00355915	0.000303479	0.00396219	8.69961e-05	0.0020066	0.0155124	0.00349258	0.00395736	0.000464047	0.0263514	0.0283136	0.0126206	0.00905706	0.00964939	0.00205854	0.0356935	0.0165348	0.00922219	0.00378985	0.00743059	0.0337563	0.0145338	0.01014	0.0159919	0.0314321	0.0316929	0.0341926	0.0511288	0.0215478	0.278185	0.032167	0.0385437	0.049511	0.0426354	0.0465323	0.233236	0.124199	0.0234061	0.0479256	0.250409
	374	93.5	0.000612449	0.00345104	0.00567881	0.00663977	0.0546852	0.0194092	0.0119562	0.00212217	0.00074394	0.00436121	0.000448003	0.00384361	0.0153337	0.00577542	0.00611428	0.000438302	0.0226388	0.0241503	0.0102547	0.00750987	0.00934402	0.00232961	0.0281954	0.016597	0.00901545	0.00325604	0.00629249	0.0263643	0.0159016	0.00986374	0.0131978	0.0282198	0.0296859	0.0350742	0.0499541	0.0186396	0.257483	0.0300075	0.0358287	0.0429571	0.0382024	0.0445537	0.192897	0.100899	0.0227205	0.0427809	0.236721
	375	93.75	0.00240821	0.00349038	0.00465634	0.00903843	0.063905	0.0224779	0.00986898	0.000993576	0.00122856	0.00477377	0.000847852	0.00575128	0.0145946	0.007821	0.00775842	0.000208434	0.0192111	0.0202274	0.00768321	0.0060194	0.00879607	0.00233955	0.020872	0.0159628	0.00875077	0.00288005	0.00577015	0.0210988	0.01643	0.00959003	0.00952462	0.0244809	0.0278613	0.0345695	0.0462645	0.0162247	0.232629	0.0274315	0.032713	0.0368714	0.0338602	0.04247	0.152138	0.0779772	0.0222595	0.037758	0.21872
	376	94	0.00407242	0.00373908	0.00369699	0.0107363	0.069277	0.0240973	0.00812378	0.000320198	0.00176323	0.00494442	0.00128126	0.00782462	0.0133615	0.0100405	0.00979556	0.000275656	0.0164328	0.0166755	0.00552246	0.00434771	0.00821394	0.00227944	0.0148674	0.0151555	0.00835155	0.00269178	0.00537899	0.0178881	0.016197	0.00882529	0.00550198	0.0201411	0.0250659	0.0340428	0.0407849	0.013446	0.206308	0.0251472	0.0298256	0.0310788	0.0284022	0.0397646	0.113752	0.0582903	0.022232	0.0313931	0.196374
	377	94.25	0.00586151	0.00400013	0.00281561	0.0137677	0.0725548	0.0251269	0.00680658	0	0.00272514	0.00518552	0.00190446	0.0100886	0.0119841	0.0124374	0.0118947	0.000478239	0.0137196	0.0144017	0.00358577	0.00294887	0.00762836	0.00224744	0.0104382	0.0145052	0.00793542	0.00251338	0.00508927	0.0154905	0.0156507	0.00750955	0.00482318	0.0156529	0.0215865	0.0343021	0.0337404	0.0118665	0.180491	0.0225846	0.0275919	0.0259804	0.0240616	0.0366375	0.0826973	0.0424061	0.0229284	0.0253738	0.174074
Interstimulus-Interval	378	94.5	0.0078093	0.00304712	0.00210828	0.0158334	0.0737645	0.0252994	0.00582308	7.26839e-05	0.00385659	0.00549091	0.00258396	0.0127072	0.0104508	0.0142542	0.0136922	0.000712666	0.0114562	0.0121401	0.0020252	0.00181147	0.00704284	0.00211641	0.00740331	0.0138193	0.00740163	0.00235947	0.00492729	0.0139253	0.0147465	0.00602196	0.00517042	0.0115514	0.0178504	0.0339556	0.0302489	0.0105545	0.157127	0.0209065	0.0256723	0.021848	0.0205293	0.0330728	0.0602173	0.030601	0.0240619	0.0204759	0.153598
	379	94.75	0.0105664	0.00367093	0.00120803	0.0165681	0.0731185	0.0243274	0.00504652	0.000374734	0.00506277	0.00530592	0.00327725	0.0152577	0.00905693	0.0160508	0.0154547	0.00126867	0.0101135	0.0104832	0.000861856	0.00113693	0.00648939	0.00200406	0.00532792	0.0127025	0.00666415	0.00221185	0.0052786	0.0124241	0.0136089	0.00476877	0.00609436	0.00773744	0.0142078	0.0326882	0.0264061	0.00885984	0.134073	0.0190062	0.0236849	0.0180071	0.0172401	0.029485	0.0447242	0.0226962	0.0248397	0.0162999	0.133885
	380	95	0.012252	0.00474281	0.000736503	0.0172535	0.0697802	0.0224064	0.00412912	0.00085975	0.00611552	0.0049341	0.00406341	0.0175038	0.00734714	0.0177418	0.0169118	0.00149341	0.0093566	0.00880628	0	0.000687625	0.00588021	0.0018623	0.00393456	0.0113158	0.00591633	0.00202777	0.00528834	0.0110863	0.0127416	0.00377091	0.00773872	0.00525601	0.0114547	0.0310244	0.0230887	0.00755423	0.113874	0.0171004	0.0210147	0.015111	0.0145844	0.0261259	0.0333222	0.0172712	0.0240701	0.0131704	0.114521
	381	95.25	0.0131723	0.00826125	0.000653407	0.0178719	0.0634673	0.0204098	0.0034691	0.00151964	0.00747112	0.00477963	0.00487763	0.0195882	0.00583712	0.0193124	0.0183771	0.00187978	0.00809039	0.00746462	0.00074751	0.000477636	0.0052238	0.00159811	0.00298637	0.00982062	0.00512853	0.00187896	0.00522539	0.00987607	0.0121101	0.00295312	0.0102399	0.0038826	0.00954238	0.0295472	0.0206722	0.00633034	0.0955418	0.014968	0.018561	0.012538	0.0120119	0.022156	0.024785	0.0132246	0.023813	0.0104071	0.0974814
	382	95.5	0.0143065	0.011017	0.000667977	0.0180008	0.0555432	0.0181988	0.00292837	0.00231443	0.00884358	0.00448623	0.0054021	0.0214014	0.004392	0.0206743	0.0198965	0.00223879	0.00695955	0.00658765	0.00291224	0.000326357	0.00461492	0.0012271	0.00217607	0.00837123	0.00433217	0.00169909	0.00503759	0.00859664	0.0113011	0.00216011	0.0124964	0.00257452	0.0070016	0.027857	0.0180247	0.00583837	0.0788825	0.0129616	0.0165542	0.0104501	0.00963271	0.018323	0.0179272	0.0101807	0.0230391	0.00802607	0.0825047
	383	95.75	0.0158959	0.0152175	0.000177995	0.0183258	0.053297	0.0158724	0.0024659	0.00296913	0.0102037	0.00416831	0.00579922	0.0232138	0.00299036	0.0220053	0.0208707	0.00248552	0.00631754	0.00571605	0.00408149	6.40295e-05	0.00410356	0.00084003	0.0014232	0.00718528	0.00342543	0.00133891	0.00500664	0.00729616	0.00967661	0.00170967	0.0142609	0.00142607	0.00506077	0.0265642	0.0146392	0.00521081	0.0646442	0.0110938	0.0147539	0.00847516	0.00781362	0.0147926	0.0129094	0.00800873	0.0225405	0.0072544	0.0689431
	384	96	0.0162982	0.0171974	8.42706e-05	0.0185352	0.0506123	0.0137398	0.00182971	0.00379503	0.0114803	0.00361825	0.00598193	0.0246765	0.00170034	0.0225308	0.0213555	0.0024947	0.00602874	0.00486605	0.00516348	0	0.00343579	0.000686069	0.00064847	0.00588984	0.00240971	0.0010565	0.00503857	0.00615511	0.00771503	0.000705165	0.016096	0.000554743	0.0031395	0.0243876	0.0121923	0.00494301	0.0527188	0.00960655	0.0132247	0.00640368	0.00572864	0.0113582	0.00830444	0.00636127	0.0214474	0.00597169	0.056848
	385	96.25	0.0160437	0.0196319	0	0.0171324	0.0452427	0.0136141	0.00129618	0.00452318	0.0125032	0.00310547	0.00617497	0.0254949	0.000759876	0.0225906	0.0213464	0.00263345	0.00604058	0.00400735	0.0059281	6.33022e-05	0.00278951	0.000655682	0.000572846	0.00467998	0.00145773	0.000679871	0.00486288	0.00499913	0.00609247	2.96781e-05	0.0177165	0	0.00117732	0.0219355	0.0102325	0.00483032	0.0429186	0.00848834	0.0118174	0.00424591	0.00369586	0.00803496	0.00496166	0.0052983	0.0198458	0.00441332	0.0463119
	386	96.5	0.0140555	0.0230781	0.000557647	0.0154235	0.0411452	0.0159487	0.000923013	0.00523019	0.013579	0.00265276	0.00645547	0.0257562	0.000177224	0.0215523	0.0206014	0.00265881	0.00560946	0.00331982	0.00710958	0.000296776	0.00209271	0.000601636	0.00040513	0.00360742	0.000677842	0.000277412	0.00478655	0.00374915	0.00449972	0	0.0190277	4.20246e-05	0.000347943	0.0205036	0.0093977	0.00440347	0.0342206	0.00740349	0.0104244	0.00256274	0.00230521	0.00563238	0.00323131	0.00451484	0.0182912	0.00330214	0.0372767
	387	96.75	0.0121638	0.0264476	0.000682364	0.0125245	0.0363691	0.0168538	0.000568428	0.00566055	0.0139513	0.00225303	0.00615551	0.0253844	0	0.0195201	0.0195441	0.00277745	0.00528847	0.0022489	0.00823506	0.000573269	0.00154584	0.000455908	0.00026418	0.00256741	0.000122591	0	0.00455615	0.00271168	0.00278509	0.000248136	0.0202212	0.00038009	0	0.0187358	0.00820931	0.00415721	0.026895	0.00624057	0.00912102	0.00135602	0.000848422	0.00421619	0.00197195	0.00358664	0.0166456	0.00292487	0.0299113
	388	97	0.0101627	0.0318989	0.000372531	0.0102646	0.0333618	0.0180532	0.000285972	0.00587102	0.0142552	0.0017486	0.00556798	0.023696	2.11625e-06	0.0172587	0.0181261	0.00280305	0.0050586	0.00144346	0.00898375	0.000874918	0.00113096	0.00028389	0	0.00174676	0	3.71048e-05	0.00453643	0.00147772	0.0014371	0.000720429	0.0209685	0.000771477	0.000149559	0.0169843	0.00733894	0.0032083	0.0209139	0.00524974	0.00776722	0.000220772	0.000604556	0.00430708	0.00121018	0.00271249	0.0146908	0.00241662	0.0239699
	389	97.25	0.00768207	0.0390377	0.000372106	0.0106631	0.030745	0.0199387	0	0.00613369	0.0142125	0.00144944	0.00466685	0.021961	1.51757e-05	0.0147705	0.0172695	0.00243162	0.00465474	0.000723427	0.00975579	0.00111966	0.000680261	0.000149362	6.20039e-05	0.00106563	0.000371278	0.000296277	0.00420361	0.00064251	0.000597995	0.00103538	0.0211873	0.00150246	0.00125432	0.0149227	0.00738541	0.00264834	0.0155795	0.00396716	0.00633729	0.000211403	0.000431649	0.00472016	0.000628156	0.0021197	0.0124526	0.00119123	0.0187792
	390	97.5	0.00502683	0.0464384	0.00044105	0.0142454	0.0265981	0.0207416	0.000174714	0.00647232	0.0140409	0.000958955	0.00368526	0.0198768	0.000482915	0.0120735	0.0159031	0.00215681	0.00402903	0.000312195	0.00994337	0.00126938	0.000370536	0	0.000305204	0.000734446	0.000845683	0.000633944	0.00393442	0.000311736	0.000227892	0.0013243	0.0209509	0.00199239	0.00233866	0.0129722	0.00757472	0.00198654	0.0104809	0.00283024	0.00512917	0.000142322	0	0.00500505	0	0.00138509	0.0103958	0.000744146	0.0138186
	391	97.75	0.00345462	0.0497172	0.00019841	0.0170036	0.0238633	0.0215973	0.000196328	0.0065792	0.0129145	0.000586409	0.00239485	0.0176753	0.000903847	0.00900252	0.0142585	0.00188135	0.00340441	0.00036788	0.00975485	0.001465	0.000166495	1.93545e-05	0.000540431	0.000503306	0.00121796	0.000909933	0.00347145	1.46375e-06	0	0.00152689	0.0198503	0.00209076	0.00292257	0.0115932	0.00763948	0.00169985	0.00618611	0.00181937	0.00385339	0	0.000354679	0.00657276	0.000631378	0.000582298	0.008001	0.000743672	0.00968234
	392	98	0.00189893	0.0492933	0.000545872	0.019234	0.020483	0.0213512	0.000283223	0.00663148	0.0113928	0.000274548	0.0011461	0.0151912	0.00148178	0.00681619	0.0129682	0.00167458	0.00279823	0	0.00949551	0.00170936	3.11294e-05	7.80299e-05	0.00101386	0.000277617	0.00172061	0.00119172	0.00311489	0	0.00013972	0.00182832	0.0184524	0.00236382	0.00379486	0.00993316	0.00760987	0.000851256	0.0025383	0.00118202	0.00236289	2.69432e-05	0.0010236	0.00768039	0.00105351	0	0.00549139	0.000662495	0.00574225
	393	98.25	0.000739586	0.0481648	0.00121273	0.0207715	0.0172382	0.0203797	0.000439408	0.00641344	0.00957714	0	0.000171656	0.0126777	0.00187393	0.00656187	0.0116752	0.00124134	0.00190646	0.000161399	0.00913	0.0021824	0	0.000306986	0.00192324	0	0.00237421	0.00177715	0.00220033	0.000627207	0.00118899	0.00210731	0.0171083	0.00253252	0.00474436	0.00825039	0.00840366	0.000676103	0	0.000317989	0.000934907	0.000541407	0.00186872	0.00874612	0.0027007	0.000867867	0.00293995	0	0.00217659
	394	98.5	0	0.0501681	0.00149173	0.0201949	0.0141996	0.0181245	0.00132211	0.00642537	0.00830479	0.000126544	0	0.0104152	0.00230558	0.00738756	0.0106355	0.00116174	0.000907149	0.000893211	0.00805686	0.00338381	0.00053438	0.000564587	0.0063962	0.000596053	0.00346451	0.00269807	0.00119909	0.00344802	0.00250579	0.00298901	0.0154694	0.00262035	0.00596851	0.00714207	0.00906074	0.00194822	0.00139659	0	0	0.00142323	0.00326733	0.00984497	0.0117491	0.00679217	0.000937173	0.000969005	0
	395	98.75	0.000117272	0.0518436	0.00186691	0.0210394	0.0119176	0.0161453	0.0034235	0.00709996	0.00746248	0.00070413	0.000105387	0.00853011	0.00279824	0.00735852	0.0094754	0.000984127	3.54343e-05	0.00213891	0.00681276	0.00533464	0.0018237	0.00119676	0.0155856	0.00226967	0.00511457	0.00407933	0.000520728	0.00933641	0.00311988	0.00369759	0.013784	0.00261216	0.00679505	0.00641866	0.00956907	0.00303066	0.00854145	0.000446992	0.000101734	0.00409721	0.00604912	0.0109214	0.0290227	0.0184611	0.000374517	0.00339245	0.00113329
	396	99	0.00248779	0.0504768	0.00184994	0.0224201	0.0101896	0.0132637	0.00691391	0.00894829	0.00730958	0.00179552	2.53947e-05	0.00727791	0.00338104	0.00744829	0.00841612	0.000882627	0	0.00377792	0.00509195	0.00795008	0.00386817	0.0021761	0.0299471	0.0051237	0.00720136	0.00575989	7.75059e-05	0.0183457	0.00387606	0.00390005	0.0118039	0.00237621	0.00696078	0.00522057	0.00924477	0.00410632	0.0225317	0.00200401	0.00118841	0.00733427	0.00927601	0.0117955	0.0536328	0.0354439	0	0.00687408	0.00641748
	397	99.25	0.00464804	0.0465238	0.00215321	0.0239552	0.00841888	0.0103526	0.0119891	0.0121181	0.0081408	0.00339355	0.000629562	0.00651406	0.00374768	0.00785635	0.00725221	0.000898762	0.00075265	0.00624368	0.00315309	0.0110817	0.00634376	0.00350219	0.0484415	0.00885365	0.00945685	0.00783531	0	0.0295947	0.00498888	0.00423478	0.00956886	0.00207582	0.00717954	0.00442298	0.0100086	0.00505699	0.042674	0.00452381	0.00303746	0.0123156	0.0131303	0.0125458	0.0865552	0.0575662	0.000230527	0.0119998	0.0144268
	398	99.5	0.00681397	0.0424346	0.00293304	0.0246606	0.00614194	0.00787181	0.0184635	0.0161618	0.00948532	0.00529272	0.00120523	0.00652552	0.00427155	0.00813717	0.00638476	0.00111547	0.00214899	0.0088351	0.0019243	0.0143447	0.00907116	0.00509245	0.0697332	0.01304	0.0118035	0.00989124	6.56712e-05	0.0424346	0.00611707	0.00441416	0.00759854	0.00194826	0.0074224	0.0033908	0.0112857	0.00724682	0.0685209	0.00774427	0.00575794	0.0184619	0.0159748	0.0123228	0.124027	0.0833402	0.00150325	0.0192494	0.0258035
	399	99.75	0.00865161	0.0378794	0.00362233	0.0240187	0.00366918	0.00440314	0.0261524	0.020857	0.0117672	0.00735593	0.00207172	0.00681372	0.00477934	0.00873159	0.00536321	0.00152469	0.00328583	0.0115615	0.000876418	0.0175648	0.012062	0.00661129	0.0926311	0.017441	0.0140711	0.0120144	0.000374277	0.0560846	0.00717577	0.00466093	0.00562355	0.00189418	0.00740044	0.00283262	0.0126916	0.00930582	0.10053	0.0119009	0.00917154	0.0249654	0.0199704	0.0124708	0.166833	0.112993	0.00386245	0.0284104	0.0410522
	400	100	0.0105665	0.0311066	0.00483663	0.0219406	0.00236903	0.0021107	0.034493	0.0259184	0.0144421	0.00987606	0.00310457	0.00770713	0.00500487	0.00880981	0.00525297	0.00174379	0.00415808	0.0142947	0.000722273	0.020607	0.015111	0.00824773	0.116595	0.0220283	0.0165181	0.014211	0.000597718	0.0699702	0.00769291	0.0047968	0.00380146	0.00273587	0.00734434	0.00239346	0.0136726	0.0108421	0.139417	0.0166355	0.0131549	0.0325449	0.0251819	0.0127537	0.215596	0.147754	0.00662081	0.0373447	0.0608075
Stimulus interval	401	100.25	0.0118435	0.0248006	0.00697956	0.0199298	0.000908651	0.000258365	0.0438852	0.0320671	0.018049	0.0124228	0.0041354	0.00880379	0.00539685	0.00870471	0.00459154	0.00193851	0.00512527	0.0168417	0.000280549	0.0237659	0.0181893	0.00966074	0.141332	0.0268221	0.0192848	0.0166674	0.000852513	0.0842592	0.00740778	0.00469309	0.0030496	0.00365592	0.00789526	0.00137157	0.0142302	0.0109907	0.184423	0.0221224	0.0182781	0.0412307	0.031078	0.0123203	0.268265	0.18654	0.0106087	0.0470936	0.0841492
	402	100.5	0.0129534	0.0187728	0.00879749	0.0180289	0.000633795	0	0.0538166	0.0386884	0.0222815	0.0151831	0.00521403	0.0103727	0.00563385	0.00796609	0.00383769	0.00209922	0.00610021	0.0198099	0.000253922	0.0271568	0.0211958	0.0110424	0.166119	0.0319676	0.021982	0.0192202	0.000939932	0.0985341	0.0067152	0.00430342	0.00233862	0.00456112	0.00869939	0.000777351	0.0153646	0.0117195	0.235008	0.0279228	0.0240897	0.0507962	0.0375892	0.0127193	0.326847	0.228726	0.0155724	0.0581859	0.111946
	403	100.75	0.0136805	0.0136353	0.0111319	0.0158876	0	0.000854016	0.0640643	0.0453904	0.0270075	0.0178844	0.00609446	0.0119302	0.00602517	0.00732069	0.00334705	0.00230891	0.00712934	0.0226005	0.000706417	0.0306012	0.0246971	0.0124623	0.190556	0.0376047	0.0242537	0.0214581	0.00160599	0.112384	0.0056359	0.00402081	0.00201872	0.00576535	0.00888565	0.000517996	0.0163321	0.0130343	0.289197	0.0337652	0.0301842	0.0602268	0.0442914	0.0126196	0.387397	0.271414	0.0206709	0.0694029	0.144005
	404	101	0.0146653	0.00759392	0.0138193	0.0134383	0.000761393	0.00297174	0.0731527	0.0507922	0.0307745	0.0201386	0.00683938	0.0134227	0.0057615	0.0066246	0.00286739	0.00229882	0.00797127	0.024635	0.00119923	0.0329414	0.0287791	0.0136429	0.208354	0.0423155	0.0259627	0.0229919	0.00254181	0.122145	0.00485711	0.00353493	0.00216539	0.00674895	0.00962855	0.000172734	0.0170676	0.0136719	0.341234	0.0385921	0.0357405	0.0694418	0.0502671	0.0127149	0.438968	0.307613	0.0261261	0.0800574	0.177761
	405	101.25	0.0151147	0.00264038	0.0156581	0.0097164	0.00235253	0.00545544	0.0801704	0.0547919	0.033373	0.021758	0.00709862	0.0146013	0.00544421	0.00572519	0.00291593	0.00209312	0.00826034	0.0257322	0.00112984	0.0338454	0.0315145	0.0140263	0.216359	0.045259	0.0269402	0.023857	0.00377701	0.126127	0.00480267	0.00297016	0.00226843	0.00771124	0.0111046	0	0.0173687	0.0141604	0.387946	0.0426413	0.0402267	0.0761659	0.0539196	0.0133472	0.475971	0.335501	0.0300962	0.0888341	0.209058
	406	101.5	0.0145346	0	0.0158245	0.00638447	0.00467719	0.00886173	0.0846228	0.0565572	0.0346193	0.0226467	0.00746575	0.0151078	0.00468657	0.00461813	0.00318039	0.00178646	0.00756012	0.0262151	0.000961479	0.0337486	0.0328465	0.013884	0.214579	0.0495102	0.0269807	0.0241162	0.00463659	0.124338	0.00483315	0.00259074	0.00273205	0.00873016	0.0128205	0.00064078	0.0178393	0.0144564	0.427282	0.0457774	0.0437495	0.0811681	0.0593087	0.0141309	0.499946	0.355551	0.0340243	0.0968493	0.236763
	407	101.75	0.0150295	0.000963959	0.0158443	0.00358154	0.00834786	0.0132433	0.0865558	0.0565586	0.0354829	0.0225051	0.00726964	0.0150631	0.00407321	0.00306256	0.00380015	0.00144991	0.00644252	0.025629	0.00161822	0.0341342	0.0331171	0.0132192	0.204778	0.0522462	0.0264734	0.0233588	0.00536291	0.117682	0.00378018	0.00217155	0.00335157	0.0097723	0.0144765	0.000961858	0.0175757	0.0142571	0.459842	0.0480918	0.046572	0.0828851	0.0650151	0.015305	0.508051	0.366935	0.0376379	0.102909	0.261807
	408	102	0.0151645	0.0026285	0.0159148	0.000643475	0.0130461	0.0179562	0.0851242	0.054166	0.0357586	0.0217095	0.00712492	0.0144141	0.00327374	0.00163806	0.00476389	0.000954436	0.00508433	0.0238408	0.00169001	0.0340144	0.032496	0.0127043	0.185167	0.0534567	0.0249513	0.0219732	0.00643441	0.105767	0.00235259	0.00138525	0.00379113	0.0107693	0.0158011	0.00157649	0.0170203	0.0139496	0.482303	0.0496877	0.0485799	0.0817132	0.0693441	0.0164079	0.493086	0.364112	0.0404258	0.105426	0.283158
	409	102.25	0.015116	0.00625447	0.0161065	0	0.0188576	0.0241559	0.080322	0.0497227	0.0349461	0.0199334	0.00701361	0.0134186	0.00256161	0.000334533	0.00558797	0.000530845	0.00396304	0.0210745	0.0013621	0.0333329	0.0310643	0.0132509	0.160883	0.0533402	0.0226134	0.019816	0.00777899	0.0889269	0.00165921	0.00208344	0.00365117	0.0110911	0.017249	0.00268153	0.0160969	0.0135245	0.486254	0.0502012	0.0500674	0.0817509	0.0712629	0.0174076	0.45816	0.345357	0.0427997	0.104852	0.298276
	410	102.5	0.0136481	0.0119344	0.015982	0.00113979	0.0256067	0.0305498	0.0726418	0.0440906	0.0330046	0.0172168	0.00679132	0.013278	0.00196839	0	0.00779663	0.000255109	0.00295844	0.0176767	0.00133005	0.032208	0.0290355	0.0137849	0.144802	0.0520233	0.0196344	0.0172141	0.00897541	0.0682	0.00150382	0.00301585	0.00371767	0.011178	0.019705	0.00414735	0.0158038	0.013833	0.468704	0.0486582	0.0497697	0.0808524	0.0705836	0.0187186	0.457608	0.326761	0.0450283	0.102431	0.301373
	411	102.75	0.0178736	0.0189762	0.0147496	0.00336426	0.0325941	0.0368921	0.0617738	0.0401556	0.0308654	0.0138918	0.00613355	0.013171	0.0015399	0.000426436	0.0100794	0.000114953	0.00194994	0.0132595	0.00125784	0.0304012	0.0266313	0.0142875	0.127004	0.0500407	0.0163261	0.0139981	0.0104127	0.0545573	0.00223706	0.00399063	0.00350466	0.0115013	0.02139	0.00617542	0.0157662	0.0152417	0.433223	0.0453197	0.0474189	0.0783985	0.0681984	0.0202299	0.441752	0.322715	0.0457426	0.0969555	0.294313
	412	103	0.0211931	0.0267589	0.0133799	0.00938797	0.0383729	0.0422228	0.057057	0.035361	0.0281733	0.0101691	0.00570948	0.0125585	0.0012763	0.00136385	0.0121167	0	0.000969948	0.0111593	0.0012642	0.0277322	0.0240213	0.0150607	0.108033	0.0467247	0.012874	0.0113885	0.0115233	0.0433467	0.00412854	0.00492156	0.00389039	0.0117654	0.0232412	0.00763521	0.0146991	0.0156142	0.38331	0.0448882	0.043479	0.0734207	0.0635867	0.021329	0.410459	0.31002	0.0441054	0.0875472	0.276265
	413	103.25	0.0238649	0.0340276	0.0119342	0.0158444	0.0443758	0.0468367	0.0518207	0.0302811	0.0248205	0.00848004	0.0051288	0.0118574	0.00101461	0.00242023	0.0146035	5.01359e-05	0.0003395	0.00945245	0.000905478	0.0244993	0.0208927	0.0154078	0.0878229	0.0419472	0.00939766	0.010803	0.012658	0.0321196	0.00594134	0.00597016	0.00413031	0.0117655	0.0250998	0.00918414	0.0135058	0.0151	0.334395	0.0448424	0.0382616	0.0668437	0.0576898	0.0231246	0.368876	0.289928	0.0411078	0.0875924	0.256671
	414	103.5	0.0261033	0.040263	0.0104852	0.022836	0.0486711	0.0500177	0.0463622	0.0255394	0.021493	0.00738272	0.00447662	0.011251	0.00120031	0.00371788	0.0163817	0.000538428	0	0.00788022	0.000630858	0.0214286	0.0177052	0.0155989	0.0702995	0.0367747	0.00836246	0.0103716	0.0139349	0.0222998	0.00723795	0.00681947	0.00376644	0.0119847	0.0257318	0.0102792	0.0118658	0.0141365	0.328946	0.0443796	0.0378211	0.0587912	0.0508452	0.0240214	0.323935	0.265712	0.0366389	0.0846753	0.25217
	415	103.75	0.0272367	0.0462216	0.00901068	0.0292808	0.051753	0.051924	0.0414441	0.0212719	0.0183842	0.00662664	0.00409604	0.0107573	0.00139249	0.00546125	0.0169181	0.00125505	9.7822e-05	0.006342	0.000499156	0.0184467	0.0148078	0.0161843	0.0563551	0.0320427	0.00786052	0.0101037	0.0143932	0.0147623	0.00858912	0.00750615	0.00397326	0.0122164	0.0260667	0.0107496	0.0109491	0.0134346	0.318957	0.0431938	0.0377527	0.0508689	0.0445171	0.0248243	0.279971	0.239202	0.0314721	0.0801023	0.243638
	416	104	0.0273604	0.0513852	0.00755175	0.035808	0.0537458	0.0530103	0.0368993	0.0176165	0.0160555	0.0060279	0.00363244	0.0101554	0.00220852	0.00752987	0.0168926	0.00215019	0.000797012	0.00488935	0.00109815	0.0156181	0.0123988	0.0163049	0.0455918	0.0279148	0.00751543	0.0102051	0.015281	0.0100311	0.00991491	0.00780333	0.00454589	0.0124612	0.0251953	0.0103457	0.0104679	0.0132358	0.304444	0.0416509	0.0373166	0.0438363	0.038385	0.0252278	0.237447	0.211878	0.031386	0.0734779	0.231767
	417	104.25	0.026715	0.0543711	0.00596475	0.0413028	0.0536616	0.0511605	0.0324787	0.0145373	0.0136697	0.00559619	0.00342944	0.00993421	0.00300296	0.0100108	0.0166476	0.00317759	0.00178635	0.00422469	0.00103243	0.0131733	0.0102926	0.0161091	0.0373916	0.0238978	0.00735859	0.010543	0.0160724	0.00748893	0.0112415	0.00827428	0.00516217	0.0123562	0.0236074	0.0101109	0.00973848	0.0126941	0.284456	0.0396488	0.0367262	0.0371726	0.0324349	0.0249166	0.198097	0.184184	0.0315378	0.0656028	0.216668
Interstimulus-Interval	418	104.5	0.0258645	0.058343	0.00385704	0.0472398	0.0512474	0.046597	0.0289404	0.0126531	0.0115443	0.00529134	0.00336392	0.00978495	0.00389089	0.0122413	0.0159153	0.00428317	0.00277073	0.00388625	0.0010586	0.0111029	0.00828822	0.0156923	0.0313894	0.0198341	0.00717619	0.0106937	0.0164437	0.00604883	0.0124459	0.0081351	0.00570074	0.0117898	0.0208517	0.00980787	0.00858699	0.011598	0.262945	0.0371658	0.0354122	0.0317211	0.0271505	0.024883	0.16185	0.156245	0.0313087	0.0584412	0.198773
	419	104.75	0.0249013	0.0600679	0.00157284	0.052108	0.0459922	0.0419785	0.0255398	0.0106737	0.00971613	0.0050467	0.00369155	0.00908489	0.00474066	0.0143776	0.0149361	0.00527249	0.0033146	0.00374867	0.00116716	0.00925303	0.00660039	0.0148794	0.0272889	0.0159731	0.00681411	0.0109372	0.0164477	0.00494645	0.0134336	0.00753104	0.00673659	0.0115282	0.0178596	0.00924963	0.00746798	0.010502	0.238948	0.0343471	0.0334099	0.0263526	0.0221531	0.0245658	0.128672	0.129719	0.0294897	0.0507788	0.178157
	420	105	0.0233953	0.0609137	0	0.0561259	0.041497	0.0380263	0.022594	0.00900621	0.00789377	0.00504413	0.00400965	0.00832737	0.00551795	0.0157672	0.013453	0.00635827	0.00375768	0.00353255	0.000522928	0.00730555	0.00509135	0.0140486	0.0236573	0.0123868	0.00634973	0.0111521	0.0162696	0.00418051	0.0138081	0.00710015	0.00804791	0.0108228	0.0147333	0.00876743	0.00631512	0.00932347	0.213657	0.0309608	0.0308793	0.0211673	0.0177592	0.0236182	0.0996837	0.105794	0.0268519	0.0423895	0.154932
	421	105.25	0.0211017	0.0598867	1.10514e-05	0.0594671	0.0358743	0.0330539	0.0199214	0.00767179	0.00617888	0.00494463	0.0041386	0.00764615	0.00612178	0.0165725	0.0114708	0.00729757	0.0041107	0.0032445	0.000481601	0.00559013	0.00374493	0.0128564	0.0201918	0.00911076	0.00578386	0.011365	0.0161063	0.0036385	0.0133435	0.00653185	0.00914791	0.00990366	0.0147333	0.00760326	0.00522614	0.00758567	0.187746	0.0272217	0.0277555	0.0164424	0.0137616	0.022079	0.0749443	0.0844553	0.024148	0.033778	0.132524
	422	105.5	0.0191001	0.0569941	0.000239239	0.0552865	0.031088	0.0286196	0.017283	0.00650489	0.00452279	0.00460399	0.00406172	0.00716858	0.00629998	0.0171842	0.0101489	0.00826602	0.00500498	0.00309571	0.000145073	0.00412252	0.00254115	0.0115178	0.016846	0.00619507	0.00534404	0.0108413	0.0162525	0.00348271	0.0129717	0.0060002	0.00899913	0.0088897	0.0139963	0.00636848	0.00461949	0.0067923	0.16124	0.0235571	0.024821	0.0127432	0.0101828	0.0201741	0.0549736	0.0650882	0.0222925	0.0257505	0.111761
	423	105.75	0.0171081	0.0519663	0.000443209	0.0518212	0.0262884	0.023974	0.014844	0.00564334	0.00330916	0.00406583	0.00377513	0.00632606	0.00657827	0.0176194	0.00820955	0.00885611	0.00588528	0.00296267	0	0.00283966	0.0016168	0.0102552	0.0137252	0.00394274	0.00481798	0.01026	0.0158717	0.00327945	0.0130336	0.00512188	0.00926556	0.00786579	0.0126692	0.00537031	0.00386816	0.00605471	0.136732	0.0198106	0.021937	0.00886973	0.00723914	0.0179882	0.0387862	0.0483072	0.0200917	0.0181533	0.0938645
	424	106	0.0144633	0.0446625	0.000706086	0.0465609	0.0217212	0.0201973	0.0126541	0.00459939	0.00236148	0.00346718	0.00357884	0.0049233	0.0067723	0.0176291	0.00712349	0.00894776	0.00643229	0.00260256	0.00034443	0.00183716	0.000931783	0.00891774	0.0109181	0.00236859	0.0042912	0.00971771	0.0148996	0.00270441	0.0127006	0.00441901	0.00974212	0.0071844	0.0119553	0.00471782	0.00358756	0.00504272	0.114925	0.0168383	0.0195765	0.00608074	0.00501028	0.0162947	0.025241	0.0343717	0.0181175	0.0125494	0.0780957
	425	106.25	0.0110714	0.0363119	0.00164801	0.0406428	0.0178704	0.0185816	0.0105197	0.00359683	0.0019382	0.00289848	0.00365364	0.00349231	0.00696782	0.0166413	0.00717715	0.0088648	0.00665703	0.00229301	0.00196483	0.00120791	0.000499544	0.00743191	0.00838307	0.0012958	0.00385676	0.00931678	0.0146658	0.00249825	0.0105933	0.00397856	0.00993384	0.00643887	0.0109103	0.0037912	0.00290813	0.00353289	0.0961064	0.0144473	0.0173757	0.00392141	0.00320512	0.0145215	0.0149162	0.0239072	0.0165934	0.00789781	0.0640128
	426	106.5	0.00767154	0.0264259	0.00268711	0.029905	0.0136803	0.0168261	0.00850215	0.00268858	0.00109459	0.00246938	0.00357055	0.00240673	0.00661378	0.0147979	0.0075717	0.00869656	0.00713679	0.0020874	0.00350937	0.000665798	0.000183257	0.00624227	0.00612939	0.000364845	0.0034332	0.0089221	0.0139998	0.00203249	0.00793437	0.00361278	0.00969528	0.00545624	0.0103683	0.0028064	0.00207397	0.00183104	0.0800615	0.0125454	0.015193	0.00181549	0.00149619	0.0128985	0.00791798	0.0162695	0.0147567	0.00498636	0.0520463
	427	106.75	0.00475475	0.0256938	0.00443383	0.0256034	0.0101753	0.0166704	0.00688005	0.00207851	0.000581901	0.0021232	0.0034074	0.00165113	0.00632259	0.01256	0.00767665	0.00826478	0.00727277	0.00153041	0.00564859	0.000374129	0	0.00486076	0.00425637	0	0.00285688	0.00801965	0.0135235	0.00153987	0.00524541	0.0031689	0.00940417	0.00464282	0.0099827	0.00205215	0.0015172	0.000851616	0.0667317	0.0111028	0.01323	0.00053045	0.000664461	0.0115985	0.00395933	0.010388	0.0129515	0.00301921	0.041897
	428	107	0.00252748	0.0282231	0.00644603	0.0258711	0.00678297	0.0169286	0.00528103	0.00137541	0.000344081	0.00186189	0.00338163	0.00113337	0.00574095	0.0104893	0.00757861	0.0071854	0.0069341	0.000853409	0.00750449	0.000161597	0.00020342	0.0036123	0.0028358	0.000276675	0.00224355	0.00716233	0.0127944	0.000848614	0.00276981	0.00281409	0.00970499	0.00391024	0.0101406	0.00112963	0.00126584	0.00027628	0.0548222	0.00940278	0.011331	0	0	0.00967289	0.00149191	0.00606965	0.0112466	0.000956294	0.0334389
	429	107.25	0.00100336	0.0319006	0.00839506	0.026245	0.00554909	0.0180572	0.00374207	0.000968656	0.000389502	0.00152102	0.00348584	0.0010106	0.00499243	0.00769817	0.00788964	0.00591593	0.00675658	0.000426392	0.00974871	0	0.00043893	0.00252666	0.00114882	0.00091987	0.0017729	0.00629969	0.0120927	0.000521931	0.00162564	0.00283394	0.00960596	0.00287789	0.00952901	0.000387558	0.00111107	0.000566906	0.043959	0.00794245	0.00950138	0.000983424	0.00041694	0.00786048	0.000552129	0.00352511	0.00979753	0	0.0261331
	430	107.5	0.00056779	0.0343031	0.00996598	0.0247103	0.00552997	0.0209111	0.00227115	0.000656544	0.000407036	0.00101524	0.00354649	0.000886367	0.00390689	0.00729854	0.00891925	0.00442156	0.00637917	0.000246523	0.0121715	6.13241e-05	0.000807298	0.00147355	0.000151934	0.00167418	0.00124023	0.0053863	0.0117282	0.000290684	0.000996167	0.00292206	0.00912735	0.00183963	0.00835883	0	0.00081488	0.00061271	0.033574	0.00665055	0.00733084	0.00328257	0.00210667	0.00610725	0	0.0019239	0.00817739	0.000647241	0.01961
	431	107.75	0.000563082	0.036372	0.0112799	0.0226517	0.00486704	0.0232624	0.00126483	0.00049821	0.000582938	0.000501775	0.00391926	0.000840759	0.00295363	0.00735556	0.0100734	0.0040691	0.00616088	0.000238355	0.01408	0.000407143	0.00124195	0.000816584	0	0.00236955	0.00080854	0.00435048	0.0109357	0.000268198	0.00111976	0.0030295	0.00825279	0.0010952	0.00687069	0.000356768	0.000282937	0.000886493	0.0245496	0.00518108	0.00538534	0.00570198	0.00390545	0.0051157	0.000639277	0.000644882	0.00624549	0.00247174	0.0136641
	432	108	0.000199874	0.0378769	0.0126061	0.025251	0.00452137	0.0244589	0.000580938	0.000352571	0.000670294	0.000219024	0.00403396	0.000530948	0.00215673	0.00742058	0.0105022	0.0037146	0.00583345	0	0.0166544	0.000860563	0.00173233	0.000361994	0.000300432	0.00336944	0.000271167	0.00331029	0.0101069	0	0.00094192	0.0030472	0.00749595	0.000538409	0.00550325	0.0011139	0	7.52593e-05	0.0174306	0.00394955	0.00331494	0.0074269	0.00609506	0.00435199	0.000242805	0	0.0036924	0.0052778	0.0083346
	433	108.25	0	0.0385745	0.0143993	0.025896	0.00338504	0.0248444	0	0	0.000391311	8.33899e-06	0.00373895	0.000178678	0.00129474	0.00683555	0.0110379	0.00353999	0.00519285	3.43191e-05	0.0191242	0.00158309	0.00232863	2.12885e-05	0.00226326	0.00443507	6.45897e-05	0.00244238	0.00952674	0.000488252	0.000421894	0.00344723	0.00633239	0.000343425	0.00390967	0.00116159	8.52915e-05	0	0.0106922	0.00292276	0.00182532	0.0101115	0.00839142	0.00338539	0.000893987	2.03318e-05	0.00163914	0.0107601	0.00374946
	434	108.5	0.000366435	0.0427498	0.0160465	0.0259412	0.00251006	0.0250067	6.20007e-05	0.00022917	0.000130549	0	0.00354275	0.000116564	0.000753598	0.00659637	0.0109078	0.00353763	0.00468889	0.000541359	0.0203736	0.00251279	0.00313166	0	0.0064803	0.0056346	0	0.00160055	0.00914504	0.00296	0	0.00359618	0.00550944	0	0.00245527	0.000958002	7.7149e-05	0.000708064	0.00551908	0.00167054	0.000578804	0.0124376	0.0104446	0.00245798	0.00287024	0.00119278	0.000478062	0.0140476	0.000696443
	435	108.75	0.00189052	0.0422353	0.0169732	0.0252006	0.00147773	0.0236978	0.00166204	0.00136837	0.000977257	0.000254096	0.00336305	0.000116178	0.000427056	0.00643957	0.0103513	0.00355269	0.00441866	0.00147968	0.0196792	0.00359169	0.00405136	0.000228696	0.0120811	0.00692728	5.35257e-05	0.000769884	0.00848895	0.00652924	0.00034579	0.00341985	0.00469295	8.92181e-05	0.00165922	0.00186838	0.000339839	0.00179905	0.00231161	0.000913708	0	0.0155178	0.0127206	0.00162343	0.0073414	0.00329062	0	0.0158953	0
	436	109	0.00423358	0.0413604	0.0175627	0.0252563	0.00118279	0.0231768	0.00440289	0.00293784	0.00251674	0.000672075	0.0032268	0.000118387	0.000818312	0.0061559	0.00967837	0.0033942	0.00372153	0.00233092	0.0180928	0.00487042	0.00572832	0.00010994	0.0188888	0.00756445	0.000261725	0	0.00771815	0.0108337	0.000872907	0.00337141	0.00422502	0.000603591	0.00102193	0.0030132	0.00178234	0.00245132	0.000456955	0.000416655	4.20504e-05	0.0188674	0.0151154	0.000688402	0.0138166	0.00583233	0.000665768	0.0178172	0.000837975
	437	109.25	0.00603477	0.0395276	0.017568	0.0238636	0.000883909	0.0221796	0.00813644	0.00488924	0.00431108	0.0014189	0.00305235	3.85412e-07	0.00145042	0.00617279	0.008936	0.00320476	0.00353072	0.00338453	0.016815	0.00616909	0.00639194	0.000694211	0.0270922	0.00855979	0.000870616	0.000188623	0.00649095	0.0154834	0.00130023	0.00376488	0.00409492	0.0015788	0.000419383	0.00384416	0.00290146	0.0029345	0	0	0.000295523	0.0220446	0.0172324	0	0.0203321	0.00871184	0.00272166	0.0206891	0.00275851
	438	109.5	0.00753165	0.0382915	0.0174173	0.0206217	0.00143213	0.0215108	0.0129344	0.00727108	0.005836	0.00219119	0.00248146	2.58379e-05	0.00232923	0.00563926	0.00822002	0.00324177	0.00350508	0.00445249	0.0157303	0.00721584	0.00684684	0.00147258	0.0355291	0.00953817	0.00146205	0.000479901	0.0054383	0.020422	0.00252708	0.00399362	0.00368556	0.00251214	0	0.00511781	0.00362936	0.00338901	0.00127492	0.000755239	0.00105959	0.0238489	0.019021	0.000191517	0.0274062	0.0119663	0.00504148	0.0232411	0.0053351
	439	109.75	0.00875375	0.0387407	0.0168914	0.0163313	0.00160977	0.0210884	0.0182842	0.00997906	0.00695744	0.00319093	0.00183249	0	0.003248	0.00533399	0.00724429	0.0030837	0.00333369	0.00528167	0.0136634	0.00838547	0.00727817	0.00231056	0.0447496	0.0102138	0.0018776	0.000751455	0.0046747	0.0252769	0.0040149	0.00393265	0.00318365	0.00389518	0.000953379	0.00549561	0.00369028	0.00303505	0.00416431	0.0026643	0.0024744	0.0240641	0.0199738	0.000868803	0.0351208	0.0157278	0.00731074	0.0254981	0.0118392
	440	110	0.00878529	0.0373499	0.0161263	0.0121976	0.00131324	0.0195233	0.0241121	0.0127207	0.00796429	0.00436793	0.00135856	0.000180226	0.00417025	0.00489654	0.00576364	0.0028658	0.00369393	0.00649792	0.0113517	0.00947831	0.00772945	0.00329365	0.0537418	0.0111228	0.00261736	0.00115316	0.0034714	0.0302067	0.00522883	0.00393528	0.00280451	0.00559486	0.00284329	0.00574086	0.00402752	0.00316993	0.00882779	0.00505663	0.00424006	0.0235567	0.0197822	0.00253769	0.0440382	0.0201138	0.00845902	0.0245496	0.0183682
Stimulus interval	441	110.25	0.00834005	0.0333411	0.0143766	0.00878385	0.00170584	0.0177834	0.0301951	0.0153506	0.00868731	0.00579186	0.00114068	0.000299629	0.00503389	0.0045931	0.00436677	0.00263147	0.00360088	0.0076396	0.00967511	0.0103969	0.00823717	0.00412935	0.0617173	0.0122769	0.00346472	0.0016454	0.0025068	0.0348909	0.00556	0.00384312	0.00297052	0.0071921	0.00528682	0.00561047	0.00495332	0.00350683	0.0145637	0.00810837	0.00617626	0.0229769	0.0198055	0.00411151	0.0525819	0.0253655	0.00979702	0.0222856	0.0240663
	442	110.5	0.0086994	0.0287559	0.0124514	0.00469018	0.00122157	0.0155834	0.0364842	0.0180897	0.00943489	0.00725506	0.00112339	0.00101597	0.00566719	0.00434126	0.00320939	0.00246557	0.00364828	0.00914791	0.00883419	0.011351	0.00802235	0.0048006	0.0693377	0.0118564	0.00437563	0.00218037	0.00172892	0.0400923	0.00610762	0.00393869	0.00321254	0.00881138	0.00770122	0.00503779	0.00547118	0.00463527	0.020969	0.0111571	0.00820903	0.0233035	0.0196511	0.00571717	0.0626723	0.0304569	0.011387	0.0200995	0.0293237
	443	110.75	0.00926261	0.0229865	0.0100623	0.00186557	0.000928203	0.0132747	0.0431211	0.0212422	0.010184	0.00861246	0.00126408	0.00156088	0.00616892	0.0042289	0.0022627	0.00233928	0.00394434	0.010474	0.00824763	0.0121202	0.00762131	0.00538026	0.0745222	0.0110465	0.00492449	0.00278061	0.00115202	0.044061	0.0066616	0.00359989	0.00373248	0.0102572	0.011274	0.00500698	0.00567555	0.00549718	0.0327121	0.0137508	0.00991778	0.0233602	0.0188287	0.00707512	0.0717566	0.0353425	0.0128177	0.0178692	0.0349919
	444	111	0.00989628	0.0174246	0.00911003	0	0.000329641	0.0103855	0.0490122	0.0243593	0.0105465	0.00963772	0.00123858	0.00215393	0.00630603	0.00377494	0.00141959	0.0019444	0.00418106	0.0109416	0.00719593	0.0127307	0.00656997	0.00527311	0.0760408	0.00948189	0.00530403	0.00336084	0.00047591	0.0448765	0.00707977	0.00306568	0.00407992	0.0130768	0.013931	0.00470492	0.00544221	0.00571442	0.0449226	0.0160472	0.0111576	0.0245883	0.0164891	0.0091047	0.0792784	0.0386237	0.0134952	0.0166	0.0390225
	445	111.25	0.0100947	0.0133839	0.00818016	0.000294717	0	0.00722761	0.0525379	0.0259158	0.0101212	0.0101978	0.00101785	0.0024982	0.00643818	0.00298561	0.000605375	0.0015018	0.00420014	0.0107018	0.0063811	0.0129808	0.00518712	0.00484453	0.0746433	0.00759861	0.00551186	0.00390153	5.05595e-05	0.0434178	0.00736271	0.00266423	0.0044348	0.0155355	0.0150514	0.00406882	0.0051468	0.00537556	0.0549099	0.0177204	0.0116638	0.0246942	0.0150437	0.0119394	0.0832058	0.0415427	0.0128337	0.0142796	0.0396618
	446	111.5	0.0104843	0.00928508	0.00720841	1.63464e-06	0.000112853	0.00415595	0.053906	0.0267392	0.0089834	0.010463	0.0004829	0.0027079	0.00610637	0.0021569	5.70107e-05	0.00100109	0.00430433	0.0102053	0.00582748	0.0127387	0.00472522	0.00504392	0.071009	0.00698819	0.00564316	0.00428374	0	0.0405556	0.00743642	0.00248516	0.00451479	0.0170852	0.0157643	0.0038916	0.00481511	0.00525439	0.0638748	0.0192272	0.0119841	0.0242774	0.014154	0.0147339	0.0837359	0.0450332	0.011674	0.011447	0.0382827
	447	111.75	0.0111063	0.00653759	0.00617367	0.000979117	0.00138067	0.00251433	0.0536453	0.0267091	0.00761066	0.0101146	5.37604e-05	0.00296534	0.00550443	0.0012542	0	0.000708865	0.00417138	0.00966952	0.00428147	0.0119736	0.00399949	0.00492167	0.0639141	0.00569624	0.00568669	0.00427735	0.000238963	0.0367837	0.00781773	0.0019972	0.00389058	0.0173067	0.0168556	0.00363694	0.00453692	0.00437315	0.0708673	0.0204002	0.0120393	0.0235595	0.0135088	0.0173256	0.0817694	0.0479123	0.0102739	0.00782602	0.0356255
	448	112	0.0112479	0.00517454	0.00514569	0.00320264	0.00216869	0.00136261	0.0517033	0.0258356	0.00609023	0.00972078	7.34724e-05	0.00298928	0.00434021	0.000799641	0.000356423	0.000385597	0.00389995	0.00878769	0.00262856	0.0111294	0.00319823	0.00462085	0.0537745	0.00386719	0.00568953	0.00401611	0.000633915	0.0324155	0.00742205	0.00158543	0.0030845	0.0171052	0.0175482	0.00291824	0.00402567	0.00347089	0.0760165	0.021017	0.0117159	0.0231128	0.0137229	0.0191054	0.0771783	0.0491066	0.00865431	0.00508597	0.0324819
	449	112.25	0.00989499	0.00126422	0.0039132	0.00524073	0.0025508	8.24116e-05	0.0472259	0.0240914	0.0044097	0.00871438	4.45026e-05	0.00290892	0.00337433	0.000286045	0.00116894	0.000224979	0.00364767	0.0077884	0.00182415	0.00975917	0.00239842	0.00411831	0.0442245	0.00208537	0.00584316	0.00377546	0.000945858	0.0278393	0.00649039	0.00137453	0.00224449	0.0166449	0.0173581	0.0024685	0.00360704	0.00334618	0.0795061	0.0206317	0.0107968	0.0232116	0.0139754	0.0201767	0.0731767	0.047924	0.00687635	0.00385515	0.0290597
	450	112.5	0.00879914	0	0.00290951	0.00661948	0.00214022	0	0.040792	0.0222531	0.00289072	0.00745008	8.39056e-05	0.00280046	0.00224804	3.31647e-06	0.00241619	0.000132159	0.00318933	0.00684168	0.00130101	0.00831079	0.00131526	0.00366849	0.0385416	0.00117495	0.00561126	0.00344409	0.00151945	0.0228509	0.00564827	0.00114948	0.00157265	0.0159148	0.0160167	0.00167096	0.00368082	0.00331174	0.0808197	0.0198594	0.00987343	0.0228977	0.014244	0.0197361	0.0728023	0.0464375	0.00515563	0.0053783	0.0252581
	451	112.75	0.00937662	0.00353631	0.00194916	0.00914075	0.00161739	0.000875266	0.0338542	0.0204949	0.00181516	0.00576977	2.97735e-05	0.00255096	0.00097697	0	0.00368903	8.22993e-05	0.00290465	0.00587614	0.000923168	0.00681554	3.2246e-05	0.00266087	0.0330151	0	0.00474533	0.00309003	0.00197606	0.0176687	0.00562237	0.000790839	0.000862819	0.014911	0.0141041	0.00187866	0.00343373	0.00274418	0.0799282	0.0189808	0.00886835	0.0229909	0.0147656	0.0186161	0.071046	0.0428661	0.0036805	0.00697275	0.0217742
	452	113	0.0105572	0.00676304	0.000917054	0.011578	0.00200734	0.00315503	0.0298654	0.0182977	0.000840428	0.00391566	0	0.00178102	0	7.8629e-05	0.00510862	2.87591e-05	0.00229221	0.00484585	0.000324118	0.00535034	0	0.00159188	0.0272891	0.000761139	0.0036946	0.00280272	0.00254416	0.0128116	0.0043745	0.000256632	0.000418207	0.013526	0.013089	0.00248722	0.00317729	0.00190959	0.0776371	0.0172519	0.00741245	0.0219964	0.0146133	0.0175021	0.066999	0.039463	0.0022969	0.00835141	0.0185956
	453	113.25	0.012743	0.0116816	0.000272056	0.0143694	0.00329709	0.00647988	0.025334	0.0157756	0.000179031	0.00246303	0.000130064	0.0011182	6.04577e-05	0.000497688	0.006681	0	0.00188572	0.00354763	0	0.00386461	3.72849e-05	0.00060093	0.022059	0.00132309	0.00305362	0.00251909	0.00281263	0.00796951	0.00328326	0	6.06911e-05	0.0119441	0.0104462	0.0032368	0.00328928	0.000703826	0.0742306	0.0145814	0.00526342	0.0204444	0.0147309	0.0164341	0.0638911	0.0366956	0.00188258	0.00908565	0.0146676
	454	113.5	0.0149929	0.0169344	0.00110962	0.0167567	0.00577651	0.0107644	0.0204493	0.0134951	0.000158969	0.00196003	0.00054003	0.000512905	0.000341568	0.00135239	0.0088261	0.000213954	0.00163869	0.00259542	0.000422493	0.0023165	0.00101581	0.000770861	0.0184571	0.00270774	0.00233945	0.00222775	0.00328203	0.00467682	0.00246321	0.000258864	8.04723e-06	0.0102926	0.00693578	0.00548095	0.00414773	0	0.0697082	0.0127764	0.00519373	0.018931	0.0143627	0.0155199	0.0606571	0.0330252	0.00312167	0.00866674	0.0116116
	455	113.75	0.0175361	0.0225847	0.0030645	0.017176	0.0076882	0.0151578	0.0164697	0.0117889	0.000499753	0.00174673	0.00116786	0.000319627	0.000472686	0.00238342	0.0113095	0.000444562	0.001121	0.00189649	0.00170188	0.00234899	0.00217255	0.00182995	0.0161932	0.00414818	0.00222766	0.00196502	0.00372342	0.00237847	0.0023515	0.000548148	0	0.00835895	0.00421459	0.00729945	0.00489801	0.000455605	0.0656558	0.013301	0.00618318	0.0170225	0.0139539	0.0144847	0.0550029	0.0289345	0.00586058	0.00904446	0.0106876
	456	114	0.0187598	0.0293974	0.00516917	0.0179606	0.00867411	0.0192421	0.0137287	0.0103505	0.00128834	0.00147962	0.00199235	0.000203631	0.00107195	0.00339466	0.0134371	0.00102864	0.000819822	0.00153515	0.00354407	0.0028832	0.00268618	0.00245135	0.0142971	0.00439584	0.00205588	0.00189498	0.00418958	0.000820807	0.00256308	0.000736206	0.000257113	0.00646889	0.00316462	0.00897377	0.00603198	0.00136341	0.0609831	0.0137373	0.00700015	0.015356	0.0137088	0.0131626	0.0504927	0.0245303	0.0082836	0.00917865	0.0107587
	457	114.25	0.0201019	0.0355395	0.00739729	0.0184867	0.00902553	0.0222616	0.0114335	0.00894418	0.002064	0.00149213	0.00271416	0	0.00174828	0.00418436	0.0153009	0.00153336	0.000572623	0.00104356	0.00605236	0.00415748	0.00332355	0.00322208	0.0122251	0.00460278	0.00173688	0.00186355	0.00464712	0	0.00238787	0.000978724	0.00086058	0.00542524	0.00236671	0.0108877	0.00639458	0.00309884	0.057123	0.0149453	0.0088096	0.0134807	0.0128167	0.0116239	0.0473913	0.0203239	0.00983859	0.009002	0.0115024
Interstimulus-Interval	458	114.5	0.0212466	0.0410428	0.00996339	0.0194339	0.00999559	0.0245731	0.00960026	0.00767981	0.0028663	0.00140103	0.00319736	0.000100437	0.002493	0.00486616	0.0168912	0.00207277	0.000346687	0.000674395	0.0078975	0.00576547	0.00388686	0.00610314	0.010156	0.00636836	0.00152247	0.00208349	0.00487779	4.14565e-05	0.00272966	0.00121061	0.00175197	0.00430948	0.00165506	0.0129834	0.0067136	0.00355798	0.0540733	0.0167457	0.0107246	0.0118566	0.0121219	0.00981702	0.0435977	0.0173443	0.0104017	0.00954665	0.0121185
	459	114.75	0.023267	0.0488622	0.0129118	0.0200053	0.0120221	0.0275934	0.00791835	0.00666086	0.00337179	0.00152625	0.0038669	0.00036081	0.00322624	0.00577545	0.0181323	0.00253198	5.57404e-05	0.0004935	0.00905435	0.00831918	0.00440917	0.0102229	0.00866265	0.00901236	0.00123789	0.0023061	0.00505295	0.00066963	0.0029439	0.00153971	0.00295138	0.00301114	0.00129088	0.0139693	0.00678508	0.0039453	0.0512163	0.0189763	0.0130054	0.0101478	0.011701	0.00803248	0.0393387	0.0146998	0.0113039	0.00988736	0.0135501
	460	115	0.0243935	0.0556199	0.0159631	0.0217499	0.0151491	0.0307795	0.00642322	0.00570713	0.00358213	0.00159521	0.00437013	0.000402969	0.00359037	0.00677738	0.018797	0.00284776	4.52748e-05	0.000341805	0.0103145	0.00996512	0.00516573	0.0151631	0.007294	0.0120446	0.000839245	0.00262258	0.00518863	0.00188558	0.00266626	0.00174038	0.00395602	0.00393239	0.0017798	0.0150173	0.0070047	0.00421749	0.0494576	0.0221373	0.0160254	0.00866466	0.0112004	0.00639205	0.0340983	0.0116711	0.0127194	0.00967547	0.0155233
	461	115.25	0.0243787	0.0582051	0.0167324	0.0198792	0.0167414	0.0335101	0.00503234	0.00475934	0.0035766	0.00149632	0.00473091	0.00062289	0.00387727	0.00730289	0.0191434	0.00301254	0	0.000145081	0.0108982	0.0114521	0.00598766	0.0217977	0.00630346	0.0157517	0.000535696	0.00301676	0.00520034	0.00395122	0.00195407	0.00206985	0.00485882	0.00561287	0.00232483	0.0159591	0.00765163	0.00466618	0.0477033	0.0262888	0.0194335	0.00730343	0.0103705	0.00475469	0.0292478	0.00897532	0.0136969	0.00996501	0.0173669
	462	115.5	0.0233733	0.0617471	0.0174311	0.0162119	0.0189059	0.03422	0.0038208	0.00387279	0.00375876	0.00141712	0.00501007	0.00123476	0.00377104	0.00778611	0.0187318	0.00318778	0.000184321	0	0.0116084	0.0130563	0.00611583	0.0296597	0.00509696	0.0188096	0.000499555	0.00337835	0.00482698	0.005713	0.00188063	0.00268275	0.00533623	0.00781491	0.00200058	0.0168542	0.00759095	0.00487781	0.0469538	0.0310057	0.0236982	0.00631049	0.00937692	0.00297716	0.0255618	0.00635201	0.014237	0.00940549	0.0193585
	463	115.75	0.0218523	0.0635465	0.0182037	0.0121689	0.0201763	0.0337088	0.00290589	0.00316492	0.00393651	0.00131309	0.00504199	0.00196005	0.00385143	0.00821015	0.0178468	0.00326876	0.000394932	0.000316198	0.0116443	0.0147807	0.00614625	0.0391812	0.00410084	0.0222437	0.0003203	0.00391935	0.00464478	0.0078613	0.00124488	0.003377	0.00574576	0.0110005	0.00146443	0.0171598	0.00706979	0.00526544	0.0470911	0.0361423	0.0279842	0.00568374	0.0077422	0.00167446	0.0204665	0.00445586	0.0142997	0.00846922	0.021955
	464	116	0.0200883	0.0637611	0.0194031	0.00943723	0.0208912	0.0327995	0.00227303	0.00261815	0.00376398	0.00117015	0.00477027	0.0023782	0.00383356	0.0084706	0.0194782	0.0034923	0.000600605	0.000802601	0.0114362	0.0172065	0.00565899	0.0499868	0.00359638	0.025566	0.000161121	0.00447757	0.00405468	0.010297	0.000939049	0.00384755	0.00589573	0.0151974	0.00148935	0.0161963	0.00630099	0.00530969	0.0493133	0.0417633	0.0322624	0.00498264	0.00609359	0.00060889	0.0160689	0.00368866	0.013968	0.00753274	0.0246014
	465	116.25	0.0163229	0.0581638	0.0201029	0.00584971	0.0219385	0.0315515	0.00169154	0.00191223	0.00388477	0.000761544	0.00443231	0.00266556	0.00401489	0.00894213	0.0221726	0.00359033	0.00121146	0.00152586	0.0108674	0.0194392	0.0051099	0.0622132	0.00275773	0.0294449	8.30696e-05	0.00511943	0.0036316	0.0130078	0.000459678	0.00417659	0.00598271	0.0201194	0.000857821	0.015408	0.00548819	0.00446239	0.0526807	0.04829	0.0370723	0.00422607	0.00457552	0.00011797	0.0123544	0.00272374	0.0129551	0.00538427	0.0268594
	466	116.5	0.0125464	0.051522	0.0186769	0.00224811	0.0227967	0.0289066	0.000857335	0.00110826	0.00306251	0.000543412	0.00413985	0.00298779	0.00368869	0.00920995	0.0215697	0.00352942	0.00169681	0.0020943	0.00966253	0.019121	0.00480069	0.0616069	0.00198615	0.0292138	7.08846e-05	0.00507201	0.00289162	0.0157659	0	0.00441575	0.0060055	0.0207576	0.000192893	0.0143399	0.00434825	0.00311794	0.0498163	0.0479871	0.0365686	0.00291673	0.00282312	0	0.0092054	0.0026715	0.0112108	0.00352984	0.0258147
	467	116.75	0.00827912	0.0423213	0.017226	0.000956086	0.0217579	0.0247843	0.000380067	0.000625774	0.00235986	0.000346436	0.00363574	0.00323833	0.00342114	0.00928687	0.0209618	0.00333012	0.00213245	0.00277368	0.00880018	0.0187586	0.00442088	0.0612958	0.00152331	0.0291883	0.000126929	0.00499106	0.00229268	0.0182363	0.000134842	0.00484667	0.00602702	0.0207669	0.000334738	0.013222	0.00368398	0.00199959	0.046947	0.0475713	0.0361101	0.0016431	0.00146656	0.00048674	0.00670658	0.00245372	0.00956787	0.00216031	0.024479
	468	117	0.00547451	0.0339236	0.0154342	0	0.0182283	0.0196068	2.25322e-05	0.000308904	0.00184964	0.000207972	0.00287395	0.00305495	0.00302503	0.00877073	0.0202437	0.00285871	0.00241896	0.00357317	0.00817047	0.0181659	0.00321831	0.0613683	0.00136332	0.0290107	7.03569e-05	0.00495705	0.00161824	0.0197715	0.000112387	0.0050404	0.00603949	0.0211186	0.000506074	0.0119381	0.0030403	0.0018015	0.0441884	0.0468698	0.0356018	0.000709166	0.000445113	0.00156593	0.00414994	0.00110336	0.00803129	0.00109558	0.0234538
	469	117.25	0.00407052	0.0234212	0.013958	0.000225879	0.0136513	0.0131626	0	5.59347e-05	0.00170257	6.42552e-05	0.00192123	0.00272019	0.0026657	0.00795434	0.0191415	0.00244853	0.00312945	0.00444921	0.00656756	0.0171922	0.00174653	0.0615863	0.000726379	0.0285757	0	0.00489069	0.00124536	0.0207206	0.000265136	0.00509132	0.00580515	0.0218837	0.000192852	0.00998671	0.00223105	0.00115882	0.0426012	0.0462307	0.034923	0	0	0.00329044	0.00152191	3.93037e-05	0.00578176	0.000200835	0.0222893
	470	117.5	0.00301617	0.0114095	0.0120553	0.000990488	0.00996396	0.00586824	0.000130137	0	0.00194106	0	0.000848667	0.00281103	0.00209316	0.00664553	0.0188251	0.00192762	0.00356084	0.00531752	0.00409664	0.0162431	0.000835933	0.0617555	0.000279577	0.027929	0.000119175	0.00480298	0.00115578	0.0212314	0.000336051	0.00534436	0.00550829	0.0224204	0	0.00814021	0.00146025	0.00027476	0.0410816	0.0450984	0.0338638	7.48396e-05	3.4207e-05	0.00553859	0.00110886	0	0.0032337	0	0.0207269
	471	117.75	0.0021337	0.00727433	0.0104304	0.00371363	0.00769775	0.00137555	0.000460581	0.000166512	0.00206636	9.09295e-05	0.000768635	0.00303986	0.00153301	0.00569475	0.0182476	0.00163801	0.00398063	0.00609878	0.00147254	0.0152822	0	0.0613682	0	0.0270777	0.000330306	0.0045827	0.000948349	0.0209911	0.000736504	0.00557658	0.00479865	0.0225816	0.000575336	0.00647938	0.000681638	0	0.0396718	0.0436166	0.0326016	0.00100663	0.000558998	0.00799143	0.000868371	0.000505486	0.0011148	0.000580703	0.0194804
	472	118	0.00141329	0.00442926	0.00885095	0.00674193	0.00531323	0	0.00104941	0.000257215	0.00183742	0.000447507	0.00077637	0.00328898	0.00113865	0.00504611	0.0173635	0.00132017	0.00455816	0.00673856	6.6839e-05	0.013656	2.36906e-06	0.0597441	0.000173247	0.0255866	0.000596502	0.00431991	0.00086642	0.0205957	0.00135511	0.00553048	0.00407044	0.0220702	0.00175209	0.00447209	0.000260695	6.83847e-06	0.0378209	0.0413103	0.0304804	0.00291491	0.00202251	0.0101848	0	0.0010326	0	0.00310263	0.0183046
	473	118.25	0.000890559	0.0022788	0.00728573	0.0105129	0.00433078	1.67016e-05	0.00142845	0.000325192	0.00166975	0.000835404	0.000610044	0.00343233	0.000469215	0.00381383	0.016047	0.00131606	0.00461997	0.00677307	0.000998566	0.0117897	0.000323415	0.0569396	0.000980035	0.0236005	0.00123302	0.00385283	0.000707264	0.019162	0.00247657	0.00512196	0.00283312	0.0210263	0.00403833	0.002434	4.12716e-05	0.000442529	0.0351493	0.0383423	0.0282262	0.00624572	0.00343389	0.0118364	0.000862218	0.00167184	3.72797e-05	0.00812417	0.0170609
	474	118.5	0	0	0.00526572	0.0139869	0.00352485	0.000621488	0.00191491	0.000297438	0.00181573	0.00127115	0.000532241	0.00437911	0.000686238	0.00240793	0.0147735	0.0012241	0.00463517	0.00653237	0.00249633	0.00940449	0.00100474	0.0527458	0.00207362	0.0212114	0.0020883	0.00342705	0.000578017	0.0165776	0.00340429	0.00454892	0.00220012	0.0191606	0.00674316	0.00173962	1.35927e-05	0.00111742	0.0316985	0.0349977	0.0258513	0.0106142	0.00505862	0.0133897	0.00201779	0.00337649	0.00102926	0.0152383	0.0153156
	475	118.75	0.000390612	0.000711835	0.00318802	0.0185018	0.00710765	0.000835002	0.00247493	0.000499963	0.00173913	0.00200655	0.000495569	0.00528943	0.00113345	0.00138506	0.0131541	0.00125147	0.00439479	0.00591484	0.00404505	0.007802	0.00207312	0.047654	0.00472409	0.0187171	0.00305694	0.00293129	0.000495791	0.0127589	0.00473898	0.00412717	0.00193023	0.0168701	0.0102268	0.00119034	0	0.00208926	0.0273117	0.0308121	0.0228133	0.0160244	0.00733097	0.0144125	0.00381269	0.00631725	0.00253415	0.0253071	0.0131638
	476	119	0.00215383	0.00178763	0.00301283	0.0241224	0.0123439	0.000591697	0.00307151	0.000929927	0.00185268	0.00275692	0.000413567	0.00589223	0.00232998	0.000904445	0.0109664	0.0010385	0.0040466	0.0054563	0.00609371	0.00630976	0.00320585	0.0407971	0.0084524	0.0155605	0.00415464	0.00241289	0.000329906	0.0103489	0.00705109	0.00348072	0.0017935	0.0142676	0.0141021	0.000493419	0.000239288	0.00366552	0.0228673	0.025392	0.0190959	0.0233786	0.0101398	0.0157298	0.0042354	0.00924627	0.00564892	0.0366233	0.0109447
	477	119.25	0.00462136	0.00545923	0.00259789	0.0303983	0.0195983	0.000862862	0.00357154	0.00145177	0.00161644	0.00366768	0.000482134	0.00670062	0.00369123	0.000517232	0.00844347	0.000943113	0.00371319	0.00445174	0.00791304	0.00509726	0.00469969	0.032745	0.0134845	0.0121614	0.00538296	0.00188806	0.000406342	0.00768331	0.00926831	0.00285278	0.00194312	0.0115751	0.0181223	0	0.000188127	0.00482878	0.0180097	0.0195775	0.0146649	0.031848	0.0136156	0.0165481	0.0046241	0.0133893	0.00889928	0.0501451	0.00855276
	478	119.5	0.0072021	0.00693654	0.00192567	0.0362097	0.0292036	0.00199524	0.00430853	0.00193066	0.00130317	0.00466332	0.000514056	0.00842623	0.00521942	0.000340733	0.00588562	0.000687942	0.00349046	0.00305886	0.010204	0.00363992	0.00647676	0.0231044	0.0188401	0.00848174	0.00685903	0.00131792	0.000388491	0.00519051	0.0115918	0.00219871	0.00257799	0.0082075	0.0228008	0.000315217	0.000213129	0.00599812	0.0129109	0.013511	0.010089	0.0406645	0.0166928	0.0172745	0.00533509	0.0191288	0.0128257	0.0643898	0.00566271
	479	119.75	0.0096196	0.00911221	0.00091925	0.0420277	0.0415901	0.00462755	0.00487515	0.00248634	0.000848602	0.00575956	0.000245368	0.0105186	0.00668327	0	0.003401	0.000389744	0.00218046	0.00144365	0.0133819	0.00202728	0.00862505	0.0121452	0.0251263	0.00451668	0.00864605	0.000682597	0.000134297	0.00263496	0.0141157	0.00151187	0.00309941	0.00429263	0.0288461	0.000974316	0.000437223	0.00803963	0.00658617	0.00690328	0.00528975	0.0509466	0.0188266	0.0171884	0.00767643	0.0250978	0.0178928	0.0805691	0.0026518
	480	120	0.011643	0.0122115	0	0.0466201	0.0542007	0.00871743	0.00566072	0.00291618	0	0.00705878	0	0.0129107	0.0082772	0.00033921	0	0	0.00131859	0	0.0170982	0	0.0110047	0	0.0314849	0	0.0105405	0	0	0	0.0175062	0.000710048	0.0035745	0	0.0349225	0.00134368	0.000506823	0.0102578	0	0	0	0.0615263	0.0213007	0.0164865	0.00868375	0.0304455	0.023551	0.0974774	0
[truncated: 69 more columns]

## Sheet: SupplFig4
Supplementary Figure 4a: Reduction of prey consumption in 5 dpf ITNGal4, UAS-BoTxBLC-GFP larvae
	ctrl siblings					ITNGa4, UAS-Botox larvae
	percent paramecia remaining					percent paramecia remaining
trial #	t=0h	t=1h			trial #	t=0h	t=1h
1	100	48.1928			1	100	83.3333
2	100	41.9753			2	100	81.1321
3	100	46.25			3	100	83.3333
median	100	46.25			median	100	83.3333
Supplementary Figure 4b: ITNGal4, UAS-BoTxBLC-GFP larvae spent significantly less time swimming and covered less distance
		% time spent swimming			normalized distance covered in mm/min
	#larva	ctrl	ablated		ctrl	ablated
	1	16.9	14.26		139.27	77.23
	2	15.58	2.77		105.37	19.76
	3	5.98	5.26		51.09	14.34
	4	8.55	8.54		71.27	59.96
	5	17.21	0.92		185.97	3.07
	6	11.15	6.93		122.8	34.5
	7	12.64	7.5		80.51	40.01
	median	12.64	6.93		105.37	34.50
Supplementary Figure 4c: Number of ablated ITNs plotted vs the feeding coefficient A (from temporal feeding curves [y = exp(-A*t)])
	#larva	# ablated ITNs	feeding coefficient A
12-26 ablated ITNs	1	12	0.642826
	2	17	0.0943591
	3	13	0.49059
	4	14	0.207588
	5	12	0.329205
	6	12	0.177243
	7	12	0.063134
	8	13	0.17277
	9	12	0.0955416
	10	13	0.333812
	11	17	0.391178
	12	24	0.266107
	13	16	0.100799
	14	14	0.189721
	15	15	0.126623
	16	26	0.0685627
	17	17	0.19274
3-11 ablated ITNs	1	6	0.734364
	2	6	0.736597
	3	4	0.592797
	4	7	0.520975
	5	10	0.292299
	6	9	0.152828
	7	11	0.106758
	8	11	0.529465
	9	11	0.0837274
	10	7	0.763605
	11	3	0.444573
	12	4	0.290866
	13	7	0.344254
	14	3	0.935075
	15	5	0.329442
	16	5	0.0890357
	17	7	0.106835
	18	10	0.0919038
	19	11	0.205035
	20	11	0.591557
	21	11	0.493948
	22	10	0.351385
	23	10	0.581785
Supplementary Figure 4d: Relative frequencies of DURATION OF SWIM BOUTS during hunting sequences for control and ablated larvae
1) control larvae
bin	1	2	3	4	5	6	7	8	9	10	11	12	13	14	15	16	17	18	19	20
bin-center, Swim bout duration (in s)	0.01425	0.04275	0.07125	0.09975	0.12825	0.15675	0.18525	0.21375	0.24225	0.27075	0.29925	0.32775	0.35625	0.38475	0.41325	0.44175	0.47025	0.49875	0.52725	0.55575
#larva	Relative frequency per bin
1	0	0.029703	0.0891089	0.0693069	0.19802	0.217822	0.108911	0.138614	0.0891089	0.039604	0.00990099	0	0	0.00990099	0	0	0	0	0	0
2	0.0430108	0.0430108	0.0967742	0.365591	0.27957	0.11828	0.0215054	0	0.0215054	0.0107527	0	0	0	0	0	0	0	0	0	0
3	0.0473373	0.0739645	0.12426	0.269231	0.221893	0.16568	0.0591716	0.0295858	0.00295858	0.00591716	0	0	0	0	0	0	0	0	0	0
4	0.0359712	0.028777	0.0719424	0.151079	0.223022	0.273381	0.0863309	0.0719424	0.028777	0	0.00719424	0.0143885	0	0.00719424	0	0	0	0	0	0
5	0.0342742	0.0927419	0.139113	0.256048	0.280242	0.15121	0.0282258	0.00806452	0.00604839	0.00201613	0.00201613	0	0	0	0	0	0	0	0	0
6	0.0158228	0.028481	0.0664557	0.158228	0.28481	0.231013	0.0981013	0.0632911	0.0253165	0.0189873	0.00316456	0.00316456	0	0	0.00316456	0	0	0	0	0
7	0.00146628	0.0395894	0.133431	0.302053	0.300587	0.120235	0.0322581	0.0278592	0.0117302	0.0146628	0.0102639	0.00146628	0.00293255	0	0	0.00146628	0	0	0	0
8	0.00719424	0.0179856	0.122302	0.251799	0.280576	0.183453	0.0467626	0.0323741	0.0179856	0.0107914	0.0143885	0.0107914	0	0.00359712	0	0	0	0	0	0
9	0.00719424	0.0551559	0.105516	0.184652	0.270983	0.206235	0.0671463	0.0623501	0.0167866	0.00959233	0.00479616	0.00239808	0.00239808	0.00239808	0.00239808	0	0	0	0	0
[truncated: 362 more rows]

## Sheet: SupplFig5
Supplementary Figure 5a: Probability to ABORT hunting sequences while the target was outside the binocular strike zone
		probability in %
[truncated: 196 more rows]
